# Supplementary material for: Surface Proteomic Analysis Reveals the Presence of Noncanonical Cell Membrane Endoplasmic Reticulum Chaperones in High-Grade Gliomas
Source: J Proteome Res. 2025 Nov 25;25(1):169–84. doi: 10.1021/acs.jproteome.5c00616 (PMC12772127; doi:10.1021/acs.jproteome.5c00616)
Supplement: Supplementary file 2 [file pr5c00616_si_009.xlsx]

## Sheet: Sheet1
SUPPORTING INFORMATION (SI2)
Surface proteomic analysis reveals the presence of non-canonical cell membrane endoplasmic reticulum chaperones in high-grade gliomas.
Alexis Z Minchaca1,2,3,4, Jean Bertoldo1,2, Philipp Graber1,2,3,4, Dong-Hun Bae1,2, Nisitha Jayatilleke1, Chelsea Mayoh1,2, Brett W Stringer 6, Louise Ludlow 7,8,9, Maria Kavallaris 1,2,4,5, Angelica M Merlot*1,2,3,4,5
1. Children’s Cancer Institute Australia, Lowy Cancer Research Centre, UNSW Sydney, NSW 2052, Australia
2. School of Clinical Medicine, Faculty of Medicine and Health, UNSW Sydney, NSW 2052, Australia
3. UNSW Centre for Childhood Cancer Research, Faculty of Medicine & Health, University of New South Wales, Kensington, NSW 2031, Australia
4. UNSW Australian Centre of Nanomedicine, Faculty of Engineering, UNSW Sydney, NSW 2052, Australia
5. UNSW RNA Institute, Faculty of Science, UNSW, Sydney, NSW 2052, Australia.
6. Institute for Biomedicine and Glycomics, Griffith University, Brisbane, QLD 4111, Australia.
7. Murdoch Children’s Research Institute, Parkville, VIC 3053, Australia
8. Children’s Cancer Centre, The Royal Children’s Hospital, Parkville, VIC 3053, Australia
9. Department of Paediatrics, The University of Melbourne, Parkville, VIC 3052, Australia
*Correspondence to: a.merlot@unsw.edu.au
Table of contents
Table S3. Log2-transformed LFQ ER chaperone data in aHGG, pHGG and NNB
Table S4. ER chaperone peptides identified at the surface of aHGG, pHGG and NNB samples

## Sheet: Table S3
Table S3. Log2-transformed LFQ ER chaperone data in aHGG, pHGG and NNB
			NNB									HGG
												pHGG					aHGG
Gene names	Protein names	Majority protein IDs	LFQ intensity Peri1	LFQ intensity Peri2	LFQ intensity Peri3	LFQ intensity Endo1	LFQ intensity Endo2	LFQ intensity Endo3	LFQ intensity Astro1	LFQ intensity Astro2	LFQ intensity Astro3	LFQ intensity pHGG04	LFQ intensity pHGG05	LFQ intensity zccs116	LFQ intensity zccs414	LFQ intensity zccs231	LFQ intensity BAH1	LFQ intensity FPW1	LFQ intensity HW1	LFQ intensity JK2	LFQ intensity MMK1	LFQ intensity MN1	LFQ intensity PB1	LFQ intensity RKI1	LFQ intensity RN1	LFQ intensity SB2b	LFQ intensity WK1	Peptides	Razor + unique peptides	Unique peptides	Sequence coverage [%]	Unique + razor sequence coverage [%]	Unique sequence coverage [%]	Mol. weight [kDa]	Q-value	Score	Intensity	MS/MS count	Protein IDs	id
P4HB	Protein disulfide-isomerase	P07237	26.6418	25.1231	24.8076	26.3491	26.6619	26.8371	27.6935	27.7902	28.0136	29.7858	28.975	29.6295	28.4782	26.4164	26.0827	27.6845	27.7441	28.5655	27.1645	28.512	25.2525	24.725	27.6665	27.892	27.8971	36	36	36	70.5	70.5	70.5	57.116	0	217.85	53108000000	289	P07237	726
HSPA5	Endoplasmic reticulum chaperone BiP	P11021	29.4028	28.7423	28.331	28.2257	28.5456	28.5111	29.7306	29.8848	29.6901	31.4802	31.0063	30.2263	30.4378	27.9213	29.0816	29.2509	29.5096	30.9273	29.2243	28.7765	27.5492	28.2234	29.1556	29.7543	29.1331	62	62	61	68.5	68.5	68.5	72.332	0	323.31	202580000000	940	P11021	831
HSP90B1	Endoplasmin	P14625	28.1613	28.0128	28.1387	28.0726	28.2283	27.9311	29.3009	29.4687	29.428	31.3811	30.4	28.6206	30.105	27.8426	28.2085	29.4878	29.4859	30.213	28.3603	29.5846	26.2857	28.0981	28.9956	29.5989	30.1133	58	58	49	60	60	54.4	92.468	0	323.31	156720000000	757	P14625	913
CALR	Calreticulin	P27797	27.0584	26.4849	25.5323	25.693	25.9765	26.3259	28.8427	29.2125	29.5169	30.2509	29.0966	27.5611	29.179	26.1824	27.7876	27.7912	27.026	29.7832	27.9366	28.0599	27.6517	27.2242	28.3839	28.4279	28.6648	28	28	28	77.5	77.5	77.5	48.141	0	320.16	61156000000	386	P27797	1134
CANX	Calnexin	P27824	26.5405	25.5801	24.1188	24.3222	24.6883	24.8885	27.2827	27.2809	27.1292	29.8145	29.4948	27.5032	28.6866	25.4166	25.8917	27.0496	27.2866	28.1136	26.4065	27.3128	26.4635	25.7208	27.2224	28.0194	26.687	35	35	34	57.1	57.1	55.1	67.567	0	161.89	30458000000	334	P27824	1137
SERPINH1	Serpin H1	P50454	29.1816	29.3186	28.7921	28.7807	28.4246	29.0715	29.1557	29.1893	29.0909	29.1748	29.2929	27.2738	29.5454	29.4579	28.1874	29.344	28.1281	29.8078	27.6067	30.4014	28.1368	28.2965	28.7043	28.7863	30.8418	27	27	27	69.4	69.4	69.4	46.44	0	323.31	94700000000	329	P50454	1466
HYOU1	Hypoxia up-regulated protein 1	Q9Y4L1	25.7597	23.4648	22.274	22.9098	24.4231	23.6067	24.7256	25.7647	25.4931	27.862	27.7391	24.3211	27.833	20.9854	24.6327	26.2429	26.5577	25.5536	24.353	26.5912	23.7853	24.4689	23.864	26.8559	27.9906	40	40	40	45.7	45.7	45.7	111.33	0	242.13	13752000000	229	Q9Y4L1;Q9BXT5	3903

## Sheet: Table S4
Table S4. ER chaperone peptides identified at the surface of aHGG, pHGG and NNB samples
Gene names	Protein names	Sequence	N-term cleavage window	C-term cleavage window	Amino acid before	First amino acid	Second amino acid	Second last amino acid	Last amino acid	Amino acid after	A Count	R Count	N Count	D Count	C Count	Q Count	E Count	G Count	H Count	I Count	L Count	K Count	M Count	F Count	P Count	S Count	T Count	W Count	Y Count	V Count	U Count	O Count	Length	Missed cleavages	Mass	Proteins	Leading razor protein	Start position	End position			Unique (Groups)	Unique (Proteins)	Charges	PEP	Score	Identification type Astro1	Identification type Astro2	Identification type Astro3
CALR	Calreticulin	CKDDEFTHLYTLIVRPDNTYEVK	FNYKGKNVLINKDIRCKDDEFTHLYTLIVR	LYTLIVRPDNTYEVKIDNSQVESGSLEDDW	R	C	K	V	K	I	0	1	1	3	1	0	2	0	1	1	2	2	0	1	1	0	3	0	2	2	0	0	23	2	2855.38	P27797	P27797	163	185			yes	yes	4;5	0.0035654	112.53	None	By matching	By MS/MS
CALR	Calreticulin	DPDASKPEDWDER	SLEDDWDFLPPKKIKDPDASKPEDWDERAK	IKDPDASKPEDWDERAKIDDPTDSKPEDWD	K	D	P	E	R	A	1	1	0	4	0	0	2	0	0	0	0	1	0	0	2	1	0	1	0	0	0	0	13	1	1558.65	P27797	P27797	210	222			yes	yes	2	1.0635e-17	268.91	None	None	None
CALR	Calreticulin	EQFLDGDGWTSR	GLLGLAVAEPAVYFKEQFLDGDGWTSRWIE	YFKEQFLDGDGWTSRWIESKHKSDFGKFVL	K	E	Q	S	R	W	0	1	0	2	0	1	1	2	0	0	1	0	0	1	0	1	1	1	0	0	0	0	12	0	1409.62	P27797	P27797	25	36			yes	yes	2	1.732e-24	296.35	By MS/MS	By MS/MS	By MS/MS
CALR	Calreticulin	FYALSASFEPFSNK	DEEKDKGLQTSQDARFYALSASFEPFSNKG	RFYALSASFEPFSNKGQTLVVQFTVKHEQN	R	F	Y	N	K	G	2	0	1	0	0	0	1	0	0	0	1	1	0	3	1	3	0	0	1	0	0	0	14	0	1606.77	P27797	P27797	74	87			yes	yes	2	3.7412e-05	189.17	None	By MS/MS	By MS/MS
CALR	Calreticulin	FYGDEEKDK	KHKSDFGKFVLSSGKFYGDEEKDKGLQTSQ	VLSSGKFYGDEEKDKGLQTSQDARFYALSA	K	F	Y	D	K	G	0	0	0	2	0	0	2	1	0	0	0	2	0	1	0	0	0	0	1	0	0	0	9	1	1129.49	P27797	P27797	56	64			yes	yes	2;3	0.0011288	176.09	By MS/MS	By MS/MS	By MS/MS
CALR	Calreticulin	FYGDEEKDKGLQTSQDAR	KHKSDFGKFVLSSGKFYGDEEKDKGLQTSQ	DEEKDKGLQTSQDARFYALSASFEPFSNKG	K	F	Y	A	R	F	1	1	0	3	0	2	2	2	0	0	1	2	0	1	0	1	1	0	1	0	0	0	18	2	2085.96	P27797	P27797	56	73			yes	yes	2;3;4	9.3336e-133	381.72	By MS/MS	By MS/MS	By MS/MS
CALR	Calreticulin	GKNVLINK	CGPGTKKVHVIFNYKGKNVLINKDIRCKDD	HVIFNYKGKNVLINKDIRCKDDEFTHLYTL	K	G	K	N	K	D	0	0	2	0	0	0	0	1	0	1	1	2	0	0	0	0	0	0	0	1	0	0	8	1	884.544	P27797	P27797	152	159			yes	yes	2	0.026535	149.4	By MS/MS	By MS/MS	None
CALR	Calreticulin	GKNVLINKDIR	CGPGTKKVHVIFNYKGKNVLINKDIRCKDD	FNYKGKNVLINKDIRCKDDEFTHLYTLIVR	K	G	K	I	R	C	0	1	2	1	0	0	0	1	0	2	1	2	0	0	0	0	0	0	0	1	0	0	11	2	1268.76	P27797	P27797	152	162			yes	yes	3	0.026594	90.913	By MS/MS	By MS/MS	By matching
CALR	Calreticulin	GTWIHPEIDNPEYSPDPSIYAYDNFGVLGLDLWQVK	KGEWKPRQIDNPDYKGTWIHPEIDNPEYSP	YDNFGVLGLDLWQVKSGTIFDNFLITNDEA	K	G	T	V	K	S	1	0	2	4	0	1	2	3	1	3	3	1	0	1	4	2	1	2	3	2	0	0	36	0	4147.98	P27797	P27797	287	322			yes	yes	3;4	4.9422e-14	103.43	By MS/MS	None	None
CALR	Calreticulin	HEQNIDCGGGYVK	FSNKGQTLVVQFTVKHEQNIDCGGGYVKLF	VKHEQNIDCGGGYVKLFPNSLDQTDMHGDS	K	H	E	V	K	L	0	0	1	1	1	1	1	3	1	1	0	1	0	0	0	0	0	0	1	1	0	0	13	0	1475.65	P27797	P27797	99	111			yes	yes	2	2.12e-32	300.71	By MS/MS	By MS/MS	By MS/MS
CALR	Calreticulin	HKSDFGK	FLDGDGWTSRWIESKHKSDFGKFVLSSGKF	TSRWIESKHKSDFGKFVLSSGKFYGDEEKD	K	H	K	G	K	F	0	0	0	1	0	0	0	1	1	0	0	2	0	1	0	1	0	0	0	0	0	0	7	1	817.408	P27797	P27797	42	48			yes	yes	2	0.047614	148.04	None	By MS/MS	By MS/MS
CALR	Calreticulin	HKSDFGKFVLSSGK	FLDGDGWTSRWIESKHKSDFGKFVLSSGKF	KHKSDFGKFVLSSGKFYGDEEKDKGLQTSQ	K	H	K	G	K	F	0	0	0	1	0	0	0	2	1	0	1	3	0	2	0	3	0	0	0	1	0	0	14	2	1535.81	P27797	P27797	42	55			yes	yes	4	0.041784	58.626	By MS/MS	By MS/MS	None
CALR	Calreticulin	IDDPTDSKPEDWDKPEHIPDPDAK	DPDASKPEDWDERAKIDDPTDSKPEDWDKP	EDWDKPEHIPDPDAKKPEDWDEEMDGEWEP	K	I	D	A	K	K	1	0	0	7	0	0	2	0	1	2	0	3	0	0	5	1	1	1	0	0	0	0	24	2	2759.26	P27797	P27797	225	248			yes	yes	3;4	0.0023039	84.707	None	By MS/MS	By MS/MS
CALR	Calreticulin	IDNSQVESGSLEDDWDFLPPK	LYTLIVRPDNTYEVKIDNSQVESGSLEDDW	ESGSLEDDWDFLPPKKIKDPDASKPEDWDE	K	I	D	P	K	K	0	0	1	4	0	1	2	1	0	1	2	1	0	1	2	3	0	1	0	1	0	0	21	0	2390.09	P27797	P27797	186	206			yes	yes	2;3	0.00010725	143.93	By MS/MS	By MS/MS	By MS/MS
CALR	Calreticulin	IDNSQVESGSLEDDWDFLPPKK	LYTLIVRPDNTYEVKIDNSQVESGSLEDDW	SGSLEDDWDFLPPKKIKDPDASKPEDWDER	K	I	D	K	K	I	0	0	1	4	0	1	2	1	0	1	2	2	0	1	2	3	0	1	0	1	0	0	22	1	2518.19	P27797	P27797	186	207			yes	yes	2;3	3.5286e-11	243.92	By MS/MS	By MS/MS	By MS/MS
CALR	Calreticulin	IKDPDASKPEDWDER	SGSLEDDWDFLPPKKIKDPDASKPEDWDER	IKDPDASKPEDWDERAKIDDPTDSKPEDWD	K	I	K	E	R	A	1	1	0	4	0	0	2	0	0	1	0	2	0	0	2	1	0	1	0	0	0	0	15	2	1799.83	P27797	P27797	208	222			yes	yes	2;3;4	4.5481e-06	217.46	By MS/MS	By MS/MS	By MS/MS
CALR	Calreticulin	KPEDWDEEMDGEWEPPVIQNPEYK	EDWDKPEHIPDPDAKKPEDWDEEMDGEWEP	DGEWEPPVIQNPEYKGEWKPRQIDNPDYKG	K	K	P	Y	K	G	0	0	1	3	0	1	6	1	0	1	0	2	1	0	4	0	0	2	1	1	0	0	24	1	2959.29	P27797	P27797	249	272			yes	yes	2;3	3.6481e-13	168.86	By MS/MS	By MS/MS	By MS/MS
CALR	Calreticulin	KVHVIFNYK	YNIMFGPDICGPGTKKVHVIFNYKGKNVLI	CGPGTKKVHVIFNYKGKNVLINKDIRCKDD	K	K	V	Y	K	G	0	0	1	0	0	0	0	0	1	1	0	2	0	1	0	0	0	0	1	2	0	0	9	1	1146.65	P27797	P27797	143	151			yes	yes	2;3	0.0015535	186.09	By MS/MS	By MS/MS	By MS/MS
CALR	Calreticulin	LFPNSLDQTDMHGDSEYNIMFGPDICGPGTK	VKHEQNIDCGGGYVKLFPNSLDQTDMHGDS	YNIMFGPDICGPGTKKVHVIFNYKGKNVLI	K	L	F	T	K	K	0	0	2	4	1	1	1	4	1	2	2	1	2	2	3	2	2	0	1	0	0	0	31	0	3455.51	P27797	P27797	112	142			yes	yes	3	0.0011247	53.968	By MS/MS	By MS/MS	By matching
CALR	Calreticulin	LFPNSLDQTDMHGDSEYNIMFGPDICGPGTKK	VKHEQNIDCGGGYVKLFPNSLDQTDMHGDS	NIMFGPDICGPGTKKVHVIFNYKGKNVLIN	K	L	F	K	K	V	0	0	2	4	1	1	1	4	1	2	2	2	2	2	3	2	2	0	1	0	0	0	32	1	3583.61	P27797	P27797	112	143			yes	yes	4	0.00011648	64.767	None	By matching	By matching
CALR	Calreticulin	LKEEEEDKK	AAEKQMKDKQDEEQRLKEEEEDKKRKEEEE	QDEEQRLKEEEEDKKRKEEEEAEDKEDDED	R	L	K	K	K	R	0	0	0	1	0	0	4	0	0	0	1	3	0	0	0	0	0	0	0	0	0	0	9	2	1146.58	P27797	P27797	367	375			yes	yes	3	0.010026	128.28	By MS/MS	By matching	By MS/MS
CALR	Calreticulin	NVLINKDIR	PGTKKVHVIFNYKGKNVLINKDIRCKDDEF	FNYKGKNVLINKDIRCKDDEFTHLYTLIVR	K	N	V	I	R	C	0	1	2	1	0	0	0	0	0	2	1	1	0	0	0	0	0	0	0	1	0	0	9	1	1083.64	P27797	P27797	154	162			yes	yes	3	0.010928	90.15	By MS/MS	By MS/MS	By MS/MS
CALR	Calreticulin	QIDNPDYK	PVIQNPEYKGEWKPRQIDNPDYKGTWIHPE	KGEWKPRQIDNPDYKGTWIHPEIDNPEYSP	R	Q	I	Y	K	G	0	0	1	2	0	1	0	0	0	1	0	1	0	0	1	0	0	0	1	0	0	0	8	0	991.461	P27797	P27797	279	286			yes	yes	2	0.038459	101.6	By matching	By MS/MS	By MS/MS
CALR	Calreticulin	QMKDKQDEEQR	EFGNETWGVTKAAEKQMKDKQDEEQRLKEE	AAEKQMKDKQDEEQRLKEEEEDKKRKEEEE	K	Q	M	Q	R	L	0	1	0	2	0	3	2	0	0	0	0	2	1	0	0	0	0	0	0	0	0	0	11	2	1433.66	P27797	P27797	356	366			yes	yes	2;3	0.017737	185.81	By MS/MS	By MS/MS	By MS/MS
CALR	Calreticulin	SDFGKFVLSSGK	DGDGWTSRWIESKHKSDFGKFVLSSGKFYG	KHKSDFGKFVLSSGKFYGDEEKDKGLQTSQ	K	S	D	G	K	F	0	0	0	1	0	0	0	2	0	0	1	2	0	2	0	3	0	0	0	1	0	0	12	1	1270.66	P27797	P27797	44	55			yes	yes	2;3	0.0010152	181.66	By MS/MS	By MS/MS	By matching
CALR	Calreticulin	SGTIFDNFLITNDEAYAEEFGNETWGVTK	YDNFGVLGLDLWQVKSGTIFDNFLITNDEA	AYAEEFGNETWGVTKAAEKQMKDKQDEEQR	K	S	G	T	K	A	2	0	3	2	0	0	4	3	0	2	1	1	0	3	0	1	4	1	1	1	0	0	29	0	3267.49	P27797	P27797	323	351			yes	yes	3	4.5421e-59	225.95	By MS/MS	By MS/MS	By MS/MS
CALR	Calreticulin	VHVIFNYK	NIMFGPDICGPGTKKVHVIFNYKGKNVLIN	CGPGTKKVHVIFNYKGKNVLINKDIRCKDD	K	V	H	Y	K	G	0	0	1	0	0	0	0	0	1	1	0	1	0	1	0	0	0	0	1	2	0	0	8	0	1018.56	P27797	P27797	144	151			yes	yes	2	0.0033513	212.65	By matching	By matching	By MS/MS
CALR	Calreticulin	VHVIFNYKGK	NIMFGPDICGPGTKKVHVIFNYKGKNVLIN	PGTKKVHVIFNYKGKNVLINKDIRCKDDEF	K	V	H	G	K	N	0	0	1	0	0	0	0	1	1	1	0	2	0	1	0	0	0	0	1	2	0	0	10	1	1203.68	P27797	P27797	144	153			yes	yes	3	0.0079705	84.615	By matching	By MS/MS	By matching
CANX	Calnexin	AEEDEILNR	DGGTVSQEEEDRKPKAEEDEILNRSPRNRK	EDRKPKAEEDEILNRSPRNRKPRRE_____	K	A	E	N	R	S	1	1	1	1	0	0	3	0	0	1	1	0	0	0	0	0	0	0	0	0	0	0	9	0	1087.51	P27824	P27824	574	582			yes	yes	2	0.0021563	198.07	None	None	By MS/MS
CANX	Calnexin	AEEDEILNRSPR	DGGTVSQEEEDRKPKAEEDEILNRSPRNRK	KPKAEEDEILNRSPRNRKPRRE________	K	A	E	P	R	N	1	2	1	1	0	0	3	0	0	1	1	0	0	0	1	1	0	0	0	0	0	0	12	1	1427.7	P27824	P27824	574	585			yes	yes	2	0.01552	123.96	None	None	None
CANX	Calnexin	AKHHAISAK	ESKLPGDKGLVLMSRAKHHAISAKLNKPFL	LVLMSRAKHHAISAKLNKPFLFDTKPLIVQ	R	A	K	A	K	L	3	0	0	0	0	0	0	0	2	1	0	2	0	0	0	1	0	0	0	0	0	0	9	1	961.546	P27824	P27824	126	134			yes	yes	2	0.0070368	172.94	By MS/MS	By MS/MS	By MS/MS
CANX	Calnexin	AKKDDTDDEIAK	DSFDRGTLSGWILSKAKKDDTDDEIAKYDG	LSKAKKDDTDDEIAKYDGKWEVEEMKESKL	K	A	K	A	K	Y	2	0	0	4	0	0	1	0	0	1	0	3	0	0	0	0	1	0	0	0	0	0	12	2	1347.65	P27824	P27824	88	99			yes	yes	2;3	2.342e-05	219.89	None	By MS/MS	By MS/MS
CANX	Calnexin	APVPTGEVYFADSFDR	PDTTAPPSSPKVTYKAPVPTGEVYFADSFD	PVPTGEVYFADSFDRGTLSGWILSKAKKDD	K	A	P	D	R	G	2	1	0	2	0	0	1	1	0	0	0	0	0	2	2	1	1	0	1	2	0	0	16	0	1769.83	P27824	P27824	62	77			yes	yes	2;3	8.8338e-12	232.56	By MS/MS	None	By MS/MS
CANX	Calnexin	APVPTGEVYFADSFDRGTLSGWILSK	PDTTAPPSSPKVTYKAPVPTGEVYFADSFD	DSFDRGTLSGWILSKAKKDDTDDEIAKYDG	K	A	P	S	K	A	2	1	0	2	0	0	1	3	0	1	2	1	0	2	2	3	2	1	1	2	0	0	26	1	2812.41	P27824	P27824	62	87			yes	yes	3	0.014053	79.236	By matching	None	None
CANX	Calnexin	CESAPGCGVWQR	DMDGEWEAPQIANPRCESAPGCGVWQRPVI	NPRCESAPGCGVWQRPVIDNPNYKGKWKPP	R	C	E	Q	R	P	1	1	0	0	2	1	1	2	0	0	0	0	0	0	1	1	0	1	0	1	0	0	12	0	1405.59	P27824	P27824	360	371			yes	yes	2	0.028687	122.33	None	None	None
CANX	Calnexin	CESAPGCGVWQRPVIDNPNYK	DMDGEWEAPQIANPRCESAPGCGVWQRPVI	CGVWQRPVIDNPNYKGKWKPPMIDNPSYQG	R	C	E	Y	K	G	1	1	2	1	2	1	1	2	0	1	0	1	0	0	3	1	0	1	1	2	0	0	21	1	2446.12	P27824	P27824	360	380			yes	yes	2;3	1.6758e-06	225.21	By matching	By MS/MS	By matching
CANX	Calnexin	ESKLPGDKGLVLMSR	EIAKYDGKWEVEEMKESKLPGDKGLVLMSR	ESKLPGDKGLVLMSRAKHHAISAKLNKPFL	K	E	S	S	R	A	0	1	0	1	0	0	1	2	0	0	3	2	1	0	1	2	0	0	0	1	0	0	15	2	1628.89	P27824	P27824	111	125			yes	yes	4	0.0026831	111.81	None	None	None
CANX	Calnexin	GTLSGWILSK	PVPTGEVYFADSFDRGTLSGWILSKAKKDD	DSFDRGTLSGWILSKAKKDDTDDEIAKYDG	R	G	T	S	K	A	0	0	0	0	0	0	0	2	0	1	2	1	0	0	0	2	1	1	0	0	0	0	10	0	1060.59	P27824	P27824	78	87			yes	yes	2	0.003585	148.52	By MS/MS	By MS/MS	By MS/MS
CANX	Calnexin	IPDPEAVKPDDWDEDAPAK	DPEDRKPEDWDERPKIPDPEAVKPDDWDED	EAVKPDDWDEDAPAKIPDEEATKPEGWLDD	K	I	P	A	K	I	3	0	0	5	0	0	2	0	0	1	0	2	0	0	4	0	0	1	0	1	0	0	19	1	2106.97	P27824	P27824	293	311			yes	yes	3	0.00182	93.427	None	None	None
CANX	Calnexin	IPNPDFFEDLEPFR	MIDNPSYQGIWKPRKIPNPDFFEDLEPFRM	KIPNPDFFEDLEPFRMTPFSAIGLELWSMT	K	I	P	F	R	M	0	1	1	2	0	0	2	0	0	1	1	0	0	3	3	0	0	0	0	0	0	0	14	0	1734.83	P27824	P27824	402	415			yes	yes	2	0.01348	116.55	None	None	None
CANX	Calnexin	IVDDWANDGWGLK	SDIFFDNFIICADRRIVDDWANDGWGLKKA	RRIVDDWANDGWGLKKAADGAAEPGVVGQM	R	I	V	L	K	K	1	0	1	3	0	0	0	2	0	1	1	1	0	0	0	0	0	2	0	1	0	0	13	0	1487.7	P27824	P27824	446	458			yes	yes	2	2.0783e-19	232.41	By MS/MS	By MS/MS	By MS/MS
CANX	Calnexin	IVDDWANDGWGLKK	SDIFFDNFIICADRRIVDDWANDGWGLKKA	RIVDDWANDGWGLKKAADGAAEPGVVGQMI	R	I	V	K	K	A	1	0	1	3	0	0	0	2	0	1	1	2	0	0	0	0	0	2	0	1	0	0	14	1	1615.8	P27824	P27824	446	459			yes	yes	2;3	2.8881e-11	242.97	By MS/MS	By MS/MS	By MS/MS
CANX	Calnexin	KDDTDDEIAK	FDRGTLSGWILSKAKKDDTDDEIAKYDGKW	LSKAKKDDTDDEIAKYDGKWEVEEMKESKL	K	K	D	A	K	Y	1	0	0	4	0	0	1	0	0	1	0	2	0	0	0	0	1	0	0	0	0	0	10	1	1148.52	P27824	P27824	90	99			yes	yes	2	0.037685	108.43	None	None	None
CANX	Calnexin	KDDTDDEIAKYDGK	FDRGTLSGWILSKAKKDDTDDEIAKYDGKW	KKDDTDDEIAKYDGKWEVEEMKESKLPGDK	K	K	D	G	K	W	1	0	0	5	0	0	1	1	0	1	0	3	0	0	0	0	1	0	1	0	0	0	14	2	1611.73	P27824	P27824	90	103			yes	yes	3	0.000188	127.66	None	None	None
CANX	Calnexin	KIPNPDFFEDLEPFR	PMIDNPSYQGIWKPRKIPNPDFFEDLEPFR	KIPNPDFFEDLEPFRMTPFSAIGLELWSMT	R	K	I	F	R	M	0	1	1	2	0	0	2	0	0	1	1	1	0	3	3	0	0	0	0	0	0	0	15	1	1862.92	P27824	P27824	401	415			yes	yes	2;3	7.9299e-05	182.71	By MS/MS	By MS/MS	By MS/MS
CANX	Calnexin	KPEDWDERPK	PPVNPSREIEDPEDRKPEDWDERPKIPDPE	DPEDRKPEDWDERPKIPDPEAVKPDDWDED	R	K	P	P	K	I	0	1	0	2	0	0	2	0	0	0	0	2	0	0	2	0	0	1	0	0	0	0	10	2	1298.63	P27824	P27824	283	292			yes	yes	2;3	8.0188e-07	204.34	None	By matching	By matching
CANX	Calnexin	KTHLYTLILNPDNSFEILVDQSVVNSGNLLNDMTPPVNPSR	AKRPDADLKTYFTDKKTHLYTLILNPDNSF	GNLLNDMTPPVNPSREIEDPEDRKPEDWDE	K	K	T	S	R	E	0	1	6	3	0	1	1	1	1	2	6	1	1	1	4	4	3	0	1	4	0	0	41	1	4564.33	P27824	P27824	234	274			yes	yes	4	2.9569e-14	88.634	None	By matching	By MS/MS
CANX	Calnexin	LNKPFLFDTKPLIVQYEVNFQNGIECGGAYVK	LVLMSRAKHHAISAKLNKPFLFDTKPLIVQ	VNFQNGIECGGAYVKLLSKTPELNLDQFHD	K	L	N	V	K	L	1	0	3	1	1	2	2	3	0	2	3	3	0	3	2	0	1	0	2	3	0	0	32	2	3700.9	P27824	P27824	135	166			yes	yes	4	6.6319e-06	83.026	By matching	None	By matching
CANX	Calnexin	LPGDKGLVLMSR	KYDGKWEVEEMKESKLPGDKGLVLMSRAKH	ESKLPGDKGLVLMSRAKHHAISAKLNKPFL	K	L	P	S	R	A	0	1	0	1	0	0	0	2	0	0	3	1	1	0	1	1	0	0	0	1	0	0	12	1	1284.72	P27824	P27824	114	125			yes	yes	2;3	0.016336	121.68	By matching	None	None
CANX	Calnexin	RIVDDWANDGWGLKK	TSDIFFDNFIICADRRIVDDWANDGWGLKK	RIVDDWANDGWGLKKAADGAAEPGVVGQMI	R	R	I	K	K	A	1	1	1	3	0	0	0	2	0	1	1	2	0	0	0	0	0	2	0	1	0	0	15	2	1771.9	P27824	P27824	445	459			yes	yes	2;3	0.00027709	161.25	By matching	By MS/MS	None
CANX	Calnexin	RPDADLKTYFTDK	HKNPKTGIYEEKHAKRPDADLKTYFTDKKT	AKRPDADLKTYFTDKKTHLYTLILNPDNSF	K	R	P	D	K	K	1	1	0	3	0	0	0	0	0	0	1	2	0	1	1	0	2	0	1	0	0	0	13	2	1568.78	P27824	P27824	221	233			yes	yes	3	0.0023241	127.3	None	None	None
CANX	Calnexin	SDAEEDGGTVSQEEEDRKPK	DEEEEGEEKLEEKQKSDAEEDGGTVSQEEE	DGGTVSQEEEDRKPKAEEDEILNRSPRNRK	K	S	D	P	K	A	1	1	0	3	0	1	5	2	0	0	0	2	0	0	1	2	1	0	0	1	0	0	20	2	2204.97	P27824	P27824	554	573			yes	yes	2;3;4	7.9121e-10	211.82	By matching	None	By MS/MS
CANX	Calnexin	TGIYEEK	EDYKLHFIFRHKNPKTGIYEEKHAKRPDAD	IFRHKNPKTGIYEEKHAKRPDADLKTYFTD	K	T	G	E	K	H	0	0	0	0	0	0	2	1	0	1	0	1	0	0	0	0	1	0	1	0	0	0	7	0	838.407	P27824	P27824	211	217			yes	yes	2	0.026792	124.37	By MS/MS	By MS/MS	By MS/MS
CANX	Calnexin	TGIYEEKHAK	EDYKLHFIFRHKNPKTGIYEEKHAKRPDAD	HKNPKTGIYEEKHAKRPDADLKTYFTDKKT	K	T	G	A	K	R	1	0	0	0	0	0	2	1	1	1	0	2	0	0	0	0	1	0	1	0	0	0	10	1	1174.6	P27824	P27824	211	220			yes	yes	2	0.031888	102.62	By MS/MS	None	None
CANX	Calnexin	THLYTLILNPDNSFEILVDQSVVNSGNLLNDMTPPVNPSR	KRPDADLKTYFTDKKTHLYTLILNPDNSFE	GNLLNDMTPPVNPSREIEDPEDRKPEDWDE	K	T	H	S	R	E	0	1	6	3	0	1	1	1	1	2	6	0	1	1	4	4	3	0	1	4	0	0	40	0	4436.23	P27824	P27824	235	274			yes	yes	3;4	3.4486e-21	111.59	By MS/MS	By MS/MS	None
CANX	Calnexin	TPELNLDQFHDK	NGIECGGAYVKLLSKTPELNLDQFHDKTPY	LSKTPELNLDQFHDKTPYTIMFGPDKCGED	K	T	P	D	K	T	0	0	1	2	0	1	1	0	1	0	2	1	0	1	1	0	1	0	0	0	0	0	12	0	1455.7	P27824	P27824	171	182			yes	yes	2;3	1.6954e-32	196.02	None	None	By MS/MS
CANX	Calnexin	TPELNLDQFHDKTPYTIMFGPDK	NGIECGGAYVKLLSKTPELNLDQFHDKTPY	FHDKTPYTIMFGPDKCGEDYKLHFIFRHKN	K	T	P	D	K	C	0	0	1	3	0	1	1	1	1	1	2	2	1	2	3	0	3	0	1	0	0	0	23	1	2706.3	P27824	P27824	171	193			yes	yes	4	0.0081176	63.398	None	None	None
CANX	Calnexin	TPYTIMFGPDK	LSKTPELNLDQFHDKTPYTIMFGPDKCGED	FHDKTPYTIMFGPDKCGEDYKLHFIFRHKN	K	T	P	D	K	C	0	0	0	1	0	0	0	1	0	1	0	1	1	1	2	0	2	0	1	0	0	0	11	0	1268.61	P27824	P27824	183	193			yes	yes	2	0.03131	80.24	None	None	By matching
CANX	Calnexin	VTYKAPVPTGEVYFADSFDR	EDSKPDTTAPPSSPKVTYKAPVPTGEVYFA	PVPTGEVYFADSFDRGTLSGWILSKAKKDD	K	V	T	D	R	G	2	1	0	2	0	0	1	1	0	0	0	1	0	2	2	1	2	0	2	3	0	0	20	1	2261.1	P27824	P27824	58	77			yes	yes	2;3	3.1368e-06	219.84	By MS/MS	By MS/MS	By MS/MS
CANX	Calnexin	VTYKAPVPTGEVYFADSFDRGTLSGWILSK	EDSKPDTTAPPSSPKVTYKAPVPTGEVYFA	DSFDRGTLSGWILSKAKKDDTDDEIAKYDG	K	V	T	S	K	A	2	1	0	2	0	0	1	3	0	1	2	2	0	2	2	3	3	1	2	3	0	0	30	2	3303.68	P27824	P27824	58	87			yes	yes	3;4	1.6966e-06	102.28	None	By matching	None
CANX	Calnexin	WKPPMIDNPSYQGIWKPR	VWQRPVIDNPNYKGKWKPPMIDNPSYQGIW	PMIDNPSYQGIWKPRKIPNPDFFEDLEPFR	K	W	K	P	R	K	0	1	1	1	0	1	0	1	0	2	0	2	1	0	4	1	0	2	1	0	0	0	18	2	2212.13	P27824	P27824	383	400			yes	yes	3;4	0.0005204	132.15	By MS/MS	By MS/MS	None
CANX	Calnexin	YDGKWEVEEMKESK	LSKAKKDDTDDEIAKYDGKWEVEEMKESKL	KYDGKWEVEEMKESKLPGDKGLVLMSRAKH	K	Y	D	S	K	L	0	0	0	1	0	0	4	1	0	0	0	3	1	0	0	1	0	1	1	1	0	0	14	2	1756.8	P27824	P27824	100	113			yes	yes	3	0.0031073	132.24	By MS/MS	By MS/MS	By MS/MS
CANX;CLGN	Calnexin;Calmegin	CGEDYKLHFIFR	FHDKTPYTIMFGPDKCGEDYKLHFIFRHKN	PDKCGEDYKLHFIFRHKNPKTGIYEEKHAK	K	C	G	F	R	H	0	1	0	1	1	0	1	1	1	1	1	1	0	2	0	0	0	0	1	0	0	0	12	1	1583.76	P27824;O14967	P27824	194	205			no	no	3;4	0.0010109	176.48	None	None	None
HSP90B1	Endoplasmin	ALKDKIEK	VEKEFEPLLNWMKDKALKDKIEKAVVSQRL	LNWMKDKALKDKIEKAVVSQRLTESPCALV	K	A	L	E	K	A	1	0	0	1	0	0	1	0	0	1	1	3	0	0	0	0	0	0	0	0	0	0	8	2	943.57	P14625	P14625	626	633			yes	yes	2	0.00043404	180.87	By MS/MS	By MS/MS	By MS/MS
HSP90B1	Endoplasmin	AQAYQTGKDISTNYYASQK	ASQYGWSGNMERIMKAQAYQTGKDISTNYY	QTGKDISTNYYASQKKTFEINPRHPLIRDM	K	A	Q	Q	K	K	3	0	1	1	0	3	0	1	0	1	0	2	0	0	0	2	2	0	3	0	0	0	19	1	2136.01	P14625	P14625	664	682			yes	yes	2;3	8.0986e-101	333.71	By MS/MS	By MS/MS	By MS/MS
HSP90B1	Endoplasmin	AQAYQTGKDISTNYYASQKK	ASQYGWSGNMERIMKAQAYQTGKDISTNYY	TGKDISTNYYASQKKTFEINPRHPLIRDML	K	A	Q	K	K	T	3	0	1	1	0	3	0	1	0	1	0	3	0	0	0	2	2	0	3	0	0	0	20	2	2264.11	P14625	P14625	664	683			yes	yes	2;3;4	1.9682e-22	275.42	By MS/MS	By MS/MS	By MS/MS
HSP90B1	Endoplasmin	DISTNYYASQK	NMERIMKAQAYQTGKDISTNYYASQKKTFE	QTGKDISTNYYASQKKTFEINPRHPLIRDM	K	D	I	Q	K	K	1	0	1	1	0	1	0	0	0	1	0	1	0	0	0	2	1	0	2	0	0	0	11	0	1288.59	P14625	P14625	672	682			yes	yes	2	0.013238	107.21	By matching	None	By matching
HSP90B1	Endoplasmin	DISTNYYASQKK	NMERIMKAQAYQTGKDISTNYYASQKKTFE	TGKDISTNYYASQKKTFEINPRHPLIRDML	K	D	I	K	K	T	1	0	1	1	0	1	0	0	0	1	0	2	0	0	0	2	1	0	2	0	0	0	12	1	1416.69	P14625	P14625	672	683			yes	yes	2;3	0.00084818	189.18	By MS/MS	By MS/MS	By MS/MS
HSP90B1	Endoplasmin	EAESSPFVER	EKQDKIYFMAGSSRKEAESSPFVERLLKKG	GSSRKEAESSPFVERLLKKGYEVIYLTEPV	K	E	A	E	R	L	1	1	0	0	0	0	3	0	0	0	0	0	0	1	1	2	0	0	0	1	0	0	10	0	1149.53	P14625	P14625	548	557			yes	yes	2	0.002442	175.51	By MS/MS	By MS/MS	By MS/MS
HSP90B1	Endoplasmin	EAVEKEFEPLLNWMK	EGVKFDESEKTKESREAVEKEFEPLLNWMK	EAVEKEFEPLLNWMKDKALKDKIEKAVVSQ	R	E	A	M	K	D	1	0	1	0	0	0	4	0	0	0	2	2	1	1	1	0	0	1	0	1	0	0	15	1	1861.93	P14625	P14625	609	623			yes	yes	2;3	7.6807e-19	213.84	By MS/MS	By MS/MS	By MS/MS
HSP90B1	Endoplasmin	EAVEKEFEPLLNWMKDK	EGVKFDESEKTKESREAVEKEFEPLLNWMK	VEKEFEPLLNWMKDKALKDKIEKAVVSQRL	R	E	A	D	K	A	1	0	1	1	0	0	4	0	0	0	2	3	1	1	1	0	0	1	0	1	0	0	17	2	2105.05	P14625	P14625	609	625			yes	yes	2;3;4	0.00033157	203.74	By MS/MS	By MS/MS	By MS/MS
HSP90B1	Endoplasmin	EFEPLLNWMK	DESEKTKESREAVEKEFEPLLNWMKDKALK	EAVEKEFEPLLNWMKDKALKDKIEKAVVSQ	K	E	F	M	K	D	0	0	1	0	0	0	2	0	0	0	2	1	1	1	1	0	0	1	0	0	0	0	10	0	1305.64	P14625	P14625	614	623			yes	yes	2	0.0060845	119.41	None	By MS/MS	By MS/MS
HSP90B1	Endoplasmin	EFEPLLNWMKDK	DESEKTKESREAVEKEFEPLLNWMKDKALK	VEKEFEPLLNWMKDKALKDKIEKAVVSQRL	K	E	F	D	K	A	0	0	1	1	0	0	2	0	0	0	2	2	1	1	1	0	0	1	0	0	0	0	12	1	1548.76	P14625	P14625	614	625			yes	yes	3	0.04478	69.261	By matching	By MS/MS	By matching
HSP90B1	Endoplasmin	EGSRTDDEVVQR	VDVDGTVEEDLGKSREGSRTDDEVVQREEE	KSREGSRTDDEVVQREEEAIQLDGLNASQI	R	E	G	Q	R	E	0	2	0	2	0	1	2	1	0	0	0	0	0	0	0	1	1	0	0	2	0	0	12	1	1389.65	P14625	P14625	40	51			yes	yes	2;3	0.0061454	155.53	By matching	By MS/MS	By MS/MS
HSP90B1	Endoplasmin	EGSRTDDEVVQREEEAIQLDGLNASQIR	VDVDGTVEEDLGKSREGSRTDDEVVQREEE	EEAIQLDGLNASQIRELREKSEKFAFQAEV	R	E	G	I	R	E	2	3	1	3	0	3	5	2	0	2	2	0	0	0	0	2	1	0	0	2	0	0	28	2	3156.53	P14625	P14625	40	67			yes	yes	3;4	2.868e-25	199.87	By MS/MS	By MS/MS	By MS/MS
HSP90B1	Endoplasmin	EGVKFDESEK	ALPEFDGKRFQNVAKEGVKFDESEKTKESR	QNVAKEGVKFDESEKTKESREAVEKEFEPL	K	E	G	E	K	T	0	0	0	1	0	0	3	1	0	0	0	2	0	1	0	1	0	0	0	1	0	0	10	1	1166.55	P14625	P14625	594	603			yes	yes	2;3	6.2066e-06	261.6	By MS/MS	By MS/MS	By MS/MS
HSP90B1	Endoplasmin	EGVKFDESEKTK	ALPEFDGKRFQNVAKEGVKFDESEKTKESR	VAKEGVKFDESEKTKESREAVEKEFEPLLN	K	E	G	T	K	E	0	0	0	1	0	0	3	1	0	0	0	3	0	1	0	1	1	0	0	1	0	0	12	2	1395.69	P14625	P14625	594	605			yes	yes	1;2;3	1.7148e-17	289.22	By MS/MS	By MS/MS	By MS/MS
HSP90B1	Endoplasmin	ETLQQHK	KGVVDSDDLPLNVSRETLQQHKLLKVIRKK	DLPLNVSRETLQQHKLLKVIRKKLVRKTLD	R	E	T	H	K	L	0	0	0	0	0	2	1	0	1	0	1	1	0	0	0	0	1	0	0	0	0	0	7	0	882.456	P14625	P14625	449	455			yes	yes	2	0.0061846	160.17	By MS/MS	By matching	None
HSP90B1	Endoplasmin	EVEEDEYKAFYK	ELMNDIKPIWQRPSKEVEEDEYKAFYKSFS	PSKEVEEDEYKAFYKSFSKESDDPMAYIHF	K	E	V	Y	K	S	1	0	0	1	0	0	4	0	0	0	0	2	0	1	0	0	0	0	2	1	0	0	12	1	1548.7	P14625	P14625	349	360			yes	yes	2;3	1.4481e-05	205.59	By MS/MS	By MS/MS	By MS/MS
HSP90B1	Endoplasmin	FAFQAEVNR	LNASQIRELREKSEKFAFQAEVNRMMKLII	REKSEKFAFQAEVNRMMKLIINSLYKNKEI	K	F	A	N	R	M	2	1	1	0	0	1	1	0	0	0	0	0	0	2	0	0	0	0	0	1	0	0	9	0	1080.54	P14625	P14625	76	84			yes	yes	2	0.0004164	163.67	None	None	None
HSP90B1	Endoplasmin	FDESEKTK	FDGKRFQNVAKEGVKFDESEKTKESREAVE	VAKEGVKFDESEKTKESREAVEKEFEPLLN	K	F	D	T	K	E	0	0	0	1	0	0	2	0	0	0	0	2	0	1	0	1	1	0	0	0	0	0	8	1	982.461	P14625	P14625	598	605			yes	yes	2	0.0093445	186.09	By MS/MS	By MS/MS	By MS/MS
HSP90B1	Endoplasmin	FDESEKTKESR	FDGKRFQNVAKEGVKFDESEKTKESREAVE	EGVKFDESEKTKESREAVEKEFEPLLNWMK	K	F	D	S	R	E	0	1	0	1	0	0	3	0	0	0	0	2	0	1	0	2	1	0	0	0	0	0	11	2	1354.64	P14625	P14625	598	608			yes	yes	2;3	0.0017571	236.92	By MS/MS	By MS/MS	By matching
HSP90B1	Endoplasmin	FQNVAKEGVK	DEYCIQALPEFDGKRFQNVAKEGVKFDESE	FDGKRFQNVAKEGVKFDESEKTKESREAVE	R	F	Q	V	K	F	1	0	1	0	0	1	1	1	0	0	0	2	0	1	0	0	0	0	0	2	0	0	10	1	1118.61	P14625	P14625	588	597			no	no	2	0.015254	138.08	None	None	None
HSP90B1	Endoplasmin	FQSSHHPTDITSLDQYVER	IEDHSNRTRLAKLLRFQSSHHPTDITSLDQ	HHPTDITSLDQYVERMKEKQDKIYFMAGSS	R	F	Q	E	R	M	0	1	0	2	0	2	1	0	2	1	1	0	0	1	1	3	2	0	1	1	0	0	19	0	2259.06	P14625	P14625	512	530			yes	yes	2;3;4	5.4113e-07	244.57	By MS/MS	By MS/MS	By MS/MS
HSP90B1	Endoplasmin	GLFDEYGSK	VTFKSILFVPTSAPRGLFDEYGSKKSDYIK	PTSAPRGLFDEYGSKKSDYIKLYVRRVFIT	R	G	L	S	K	K	0	0	0	1	0	0	1	2	0	0	1	1	0	1	0	1	0	0	1	0	0	0	9	0	1014.47	P14625	P14625	396	404			no	no	2	0.0023301	180.93	By MS/MS	By MS/MS	By MS/MS
HSP90B1	Endoplasmin	GLFDEYGSKK	VTFKSILFVPTSAPRGLFDEYGSKKSDYIK	TSAPRGLFDEYGSKKSDYIKLYVRRVFITD	R	G	L	K	K	S	0	0	0	1	0	0	1	2	0	0	1	2	0	1	0	1	0	0	1	0	0	0	10	1	1142.56	P14625	P14625	396	405			no	no	3	0.0031143	99.013	None	By matching	By MS/MS
HSP90B1	Endoplasmin	GLFDEYGSKKSDYIK	VTFKSILFVPTSAPRGLFDEYGSKKSDYIK	GLFDEYGSKKSDYIKLYVRRVFITDDFHDM	R	G	L	I	K	L	0	0	0	2	0	0	1	2	0	1	1	3	0	1	0	2	0	0	2	0	0	0	15	2	1748.86	P14625	P14625	396	410			no	no	3;4	0.038802	95.854	By MS/MS	By matching	None
HSP90B1	Endoplasmin	GTTITLVLKEEASDYLELDTIK	EFSVIADPRGNTLGRGTTITLVLKEEASDY	LKEEASDYLELDTIKNLVKKYSQFINFPIY	R	G	T	I	K	N	1	0	0	2	0	0	3	1	0	2	4	2	0	0	0	1	4	0	1	1	0	0	22	1	2451.3	P14625	P14625	244	265			yes	yes	3	0.032049	39.171	By matching	None	By matching
HSP90B1	Endoplasmin	GVVDSDDLPLNVSR	DDFHDMMPKYLNFVKGVVDSDDLPLNVSRE	KGVVDSDDLPLNVSRETLQQHKLLKVIRKK	K	G	V	S	R	E	0	1	1	3	0	0	0	1	0	0	2	0	0	0	1	2	0	0	0	3	0	0	14	0	1484.75	P14625	P14625	435	448			yes	yes	2	5.4835e-15	253.71	By MS/MS	By MS/MS	By MS/MS
HSP90B1	Endoplasmin	GYEVIYLTEPVDEYCIQALPEFDGK	KEAESSPFVERLLKKGYEVIYLTEPVDEYC	VDEYCIQALPEFDGKRFQNVAKEGVKFDES	K	G	Y	G	K	R	1	0	0	2	1	1	4	2	0	2	2	1	0	1	2	0	1	0	3	2	0	0	25	0	2947.38	P14625	P14625	562	586			yes	yes	3	0.0098804	57.278	None	None	None
HSP90B1	Endoplasmin	GYEVIYLTEPVDEYCIQALPEFDGKR	KEAESSPFVERLLKKGYEVIYLTEPVDEYC	DEYCIQALPEFDGKRFQNVAKEGVKFDESE	K	G	Y	K	R	F	1	1	0	2	1	1	4	2	0	2	2	1	0	1	2	0	1	0	3	2	0	0	26	1	3103.48	P14625	P14625	562	587			yes	yes	3	1.9407e-06	112.45	By matching	By matching	By MS/MS
HSP90B1	Endoplasmin	HNNDTQHIWESDSNEFSVIADPR	YSAFLVADKVIVTSKHNNDTQHIWESDSNE	WESDSNEFSVIADPRGNTLGRGTTITLVLK	K	H	N	P	R	G	1	1	3	3	0	1	2	0	2	2	0	0	0	1	1	3	1	1	0	1	0	0	23	0	2710.2	P14625	P14625	215	237			yes	yes	3;4	5.1091e-05	120.44	By matching	By matching	By matching
HSP90B1	Endoplasmin	IADDKYNDTFWK	IRKKLVRKTLDMIKKIADDKYNDTFWKEFG	IKKIADDKYNDTFWKEFGTNIKLGVIEDHS	K	I	A	W	K	E	1	0	1	3	0	0	0	0	0	1	0	2	0	1	0	0	1	1	1	0	0	0	12	1	1514.7	P14625	P14625	475	486			yes	yes	3	0.0046848	120.86	By matching	By matching	By MS/MS
HSP90B1	Endoplasmin	IADDKYNDTFWKEFGTNIK	IRKKLVRKTLDMIKKIADDKYNDTFWKEFG	KYNDTFWKEFGTNIKLGVIEDHSNRTRLAK	K	I	A	I	K	L	1	0	2	3	0	0	1	1	0	2	0	3	0	2	0	0	2	1	1	0	0	0	19	2	2304.11	P14625	P14625	475	493			yes	yes	2;3;4	2.608e-27	257.02	By MS/MS	By MS/MS	By MS/MS
HSP90B1	Endoplasmin	IKCDKEK	TDENALSGNEELTVKIKCDKEKNLLHVTDT	GNEELTVKIKCDKEKNLLHVTDTGVGMTRE	K	I	K	E	K	N	0	0	0	1	1	0	1	0	0	1	0	3	0	0	0	0	0	0	0	0	0	0	7	2	919.48	P14625	P14625	136	142			yes	yes	2	0.052404	178.6	None	None	None
HSP90B1	Endoplasmin	IMKAQAYQTGK	ALVASQYGWSGNMERIMKAQAYQTGKDIST	NMERIMKAQAYQTGKDISTNYYASQKKTFE	R	I	M	G	K	D	2	0	0	0	0	2	0	1	0	1	0	2	1	0	0	0	1	0	1	0	0	0	11	1	1237.65	P14625	P14625	661	671			no	no	2;3	0.027816	114.97	None	None	None
HSP90B1	Endoplasmin	IYFMAGSSR	SLDQYVERMKEKQDKIYFMAGSSRKEAESS	KEKQDKIYFMAGSSRKEAESSPFVERLLKK	K	I	Y	S	R	K	1	1	0	0	0	0	0	1	0	1	0	0	1	1	0	2	0	0	1	0	0	0	9	0	1030.49	P14625	P14625	538	546			yes	yes	2	0.025329	90.37	By MS/MS	By MS/MS	By MS/MS
HSP90B1	Endoplasmin	KEAESSPFVER	KEKQDKIYFMAGSSRKEAESSPFVERLLKK	GSSRKEAESSPFVERLLKKGYEVIYLTEPV	R	K	E	E	R	L	1	1	0	0	0	0	3	0	0	0	0	1	0	1	1	2	0	0	0	1	0	0	11	1	1277.63	P14625	P14625	547	557			yes	yes	2;3	0.0014037	228.84	By MS/MS	By MS/MS	By MS/MS
HSP90B1	Endoplasmin	KGYEVIYLTEPVDEYCIQALPEFDGKR	RKEAESSPFVERLLKKGYEVIYLTEPVDEY	DEYCIQALPEFDGKRFQNVAKEGVKFDESE	K	K	G	K	R	F	1	1	0	2	1	1	4	2	0	2	2	2	0	1	2	0	1	0	3	2	0	0	27	2	3231.58	P14625	P14625	561	587			yes	yes	3	1.2304e-22	215.07	None	None	None
HSP90B1	Endoplasmin	KIADDKYNDTFWK	VIRKKLVRKTLDMIKKIADDKYNDTFWKEF	IKKIADDKYNDTFWKEFGTNIKLGVIEDHS	K	K	I	W	K	E	1	0	1	3	0	0	0	0	0	1	0	3	0	1	0	0	1	1	1	0	0	0	13	2	1642.8	P14625	P14625	474	486			yes	yes	3	0.029253	99.991	None	None	By matching
HSP90B1	Endoplasmin	KYSQFINFPIYVWSSK	ASDYLELDTIKNLVKKYSQFINFPIYVWSS	YSQFINFPIYVWSSKTETVEEPMEEEEAAK	K	K	Y	S	K	T	0	0	1	0	0	1	0	0	0	2	0	2	0	2	1	3	0	1	2	1	0	0	16	1	2006.03	P14625	P14625	270	285			yes	yes	3	0.0055808	81.346	By matching	None	By MS/MS
HSP90B1	Endoplasmin	LGVIEDHSNR	KYNDTFWKEFGTNIKLGVIEDHSNRTRLAK	GTNIKLGVIEDHSNRTRLAKLLRFQSSHHP	K	L	G	N	R	T	0	1	1	1	0	0	1	1	1	1	1	0	0	0	0	1	0	0	0	1	0	0	10	0	1138.57	P14625	P14625	494	503			no	no	2;3	0.002567	204.27	By MS/MS	By MS/MS	By MS/MS
HSP90B1	Endoplasmin	LGVIEDHSNRTR	KYNDTFWKEFGTNIKLGVIEDHSNRTRLAK	NIKLGVIEDHSNRTRLAKLLRFQSSHHPTD	K	L	G	T	R	L	0	2	1	1	0	0	1	1	1	1	1	0	0	0	0	1	1	0	0	1	0	0	12	1	1395.72	P14625	P14625	494	505			yes	yes	2;3	0.0020467	121.36	By MS/MS	By MS/MS	None
HSP90B1	Endoplasmin	LIINSLYK	SEKFAFQAEVNRMMKLIINSLYKNKEIFLR	EVNRMMKLIINSLYKNKEIFLRELISNASD	K	L	I	Y	K	N	0	0	1	0	0	0	0	0	0	2	2	1	0	0	0	1	0	0	1	0	0	0	8	0	962.58	P14625	P14625	88	95			yes	yes	2	0.013309	124.59	By MS/MS	None	By MS/MS
HSP90B1	Endoplasmin	LISLTDENALSGNEELTVK	RELISNASDALDKIRLISLTDENALSGNEE	TDENALSGNEELTVKIKCDKEKNLLHVTDT	R	L	I	V	K	I	1	0	2	1	0	0	3	1	0	1	4	1	0	0	0	2	2	0	0	1	0	0	19	0	2045.05	P14625	P14625	117	135			yes	yes	2	0.01568	94.673	By MS/MS	None	None
HSP90B1	Endoplasmin	LTESPCALVASQYGWSGNMER	KALKDKIEKAVVSQRLTESPCALVASQYGW	ALVASQYGWSGNMERIMKAQAYQTGKDIST	R	L	T	E	R	I	2	1	1	0	1	1	2	2	0	0	2	0	1	0	1	3	1	1	1	1	0	0	21	0	2355.06	P14625	P14625	640	660			yes	yes	2;3	1.2612e-06	148.69	By MS/MS	By MS/MS	By MS/MS
HSP90B1	Endoplasmin	NLLHVTDTGVGMTR	GNEELTVKIKCDKEKNLLHVTDTGVGMTRE	KNLLHVTDTGVGMTREELVKNLGTIAKSGT	K	N	L	T	R	E	0	1	1	1	0	0	0	2	1	0	2	0	1	0	0	0	3	0	0	2	0	0	14	0	1512.77	P14625	P14625	143	156			yes	yes	2;3	0.00013701	143.64	By matching	None	By MS/MS
HSP90B1	Endoplasmin	NLLHVTDTGVGMTREELVK	GNEELTVKIKCDKEKNLLHVTDTGVGMTRE	VTDTGVGMTREELVKNLGTIAKSGTSEFLN	K	N	L	V	K	N	0	1	1	1	0	0	2	2	1	0	3	1	1	0	0	0	3	0	0	3	0	0	19	1	2111.1	P14625	P14625	143	161			yes	yes	2;3;4	4.333e-07	133.87	None	By MS/MS	None
HSP90B1	Endoplasmin	QDKIYFMAGSSR	DITSLDQYVERMKEKQDKIYFMAGSSRKEA	KEKQDKIYFMAGSSRKEAESSPFVERLLKK	K	Q	D	S	R	K	1	1	0	1	0	1	0	1	0	1	0	1	1	1	0	2	0	0	1	0	0	0	12	1	1401.67	P14625	P14625	535	546			yes	yes	2	0.020325	117.52	By matching	By matching	By matching
HSP90B1	Endoplasmin	RVFITDDFHDMMPK	EYGSKKSDYIKLYVRRVFITDDFHDMMPKY	RRVFITDDFHDMMPKYLNFVKGVVDSDDLP	R	R	V	P	K	Y	0	1	0	3	0	0	0	0	1	1	0	1	2	2	1	0	1	0	0	1	0	0	14	1	1750.82	P14625	P14625	415	428			yes	yes	3	0.0037744	94.717	By MS/MS	By MS/MS	By MS/MS
HSP90B1	Endoplasmin	SGTSEFLNK	MTREELVKNLGTIAKSGTSEFLNKMTEAQE	LGTIAKSGTSEFLNKMTEAQEDGQSTSELI	K	S	G	N	K	M	0	0	1	0	0	0	1	1	0	0	1	1	0	1	0	2	1	0	0	0	0	0	9	0	981.477	P14625	P14625	169	177			yes	yes	1;2	0.0022933	204.65	By matching	By MS/MS	By matching
HSP90B1	Endoplasmin	SGYLLPDTK	VLDLAVVLFETATLRSGYLLPDTKAYGDRI	ETATLRSGYLLPDTKAYGDRIERMLRLSLN	R	S	G	T	K	A	0	0	0	1	0	0	0	1	0	0	2	1	0	0	1	1	1	0	1	0	0	0	9	0	992.518	P14625	P14625	725	733			yes	yes	2	0.006311	132.76	By MS/MS	By MS/MS	By MS/MS
HSP90B1	Endoplasmin	SGYLLPDTKAYGDRIER	VLDLAVVLFETATLRSGYLLPDTKAYGDRI	YLLPDTKAYGDRIERMLRLSLNIDPDAKVE	R	S	G	E	R	M	1	2	0	2	0	0	1	2	0	1	2	1	0	0	1	1	1	0	2	0	0	0	17	2	1953	P14625	P14625	725	741			yes	yes	2	0.016064	121.21	None	None	None
HSP90B1	Endoplasmin	SILFVPTSAPR	MAYIHFTAEGEVTFKSILFVPTSAPRGLFD	VTFKSILFVPTSAPRGLFDEYGSKKSDYIK	K	S	I	P	R	G	1	1	0	0	0	0	0	0	0	1	1	0	0	1	2	2	1	0	0	1	0	0	11	0	1186.67	P14625	P14625	385	395			yes	yes	1;2	0.00084209	195.32	By MS/MS	By matching	By MS/MS
HSP90B1	Endoplasmin	TDDEVVQREEEAIQLDGLNASQIR	GTVEEDLGKSREGSRTDDEVVQREEEAIQL	EEAIQLDGLNASQIRELREKSEKFAFQAEV	R	T	D	I	R	E	2	2	1	3	0	3	4	1	0	2	2	0	0	0	0	1	1	0	0	2	0	0	24	1	2727.33	P14625	P14625	44	67			yes	yes	2;3	6.469e-29	229.4	By MS/MS	By MS/MS	By MS/MS
HSP90B1	Endoplasmin	TFEINPR	TGKDISTNYYASQKKTFEINPRHPLIRDML	NYYASQKKTFEINPRHPLIRDMLRRIKEDE	K	T	F	P	R	H	0	1	1	0	0	0	1	0	0	1	0	0	0	1	1	0	1	0	0	0	0	0	7	0	875.45	P14625	P14625	684	690			no	no	2	0.014826	143.97	By MS/MS	By MS/MS	By MS/MS
HSP90B1	Endoplasmin	TVWDWELMNDIKPIWQRPSK	EEEEEKKPKTKKVEKTVWDWELMNDIKPIW	ELMNDIKPIWQRPSKEVEEDEYKAFYKSFS	K	T	V	S	K	E	0	1	1	2	0	1	1	0	0	2	1	2	1	0	2	1	1	3	0	1	0	0	20	2	2541.28	P14625	P14625	329	348			yes	yes	3;4	2.5797e-06	157.7	None	By MS/MS	By MS/MS
HSP90B1	Endoplasmin	VFITDDFHDMMPK	YGSKKSDYIKLYVRRVFITDDFHDMMPKYL	RRVFITDDFHDMMPKYLNFVKGVVDSDDLP	R	V	F	P	K	Y	0	0	0	3	0	0	0	0	1	1	0	1	2	2	1	0	1	0	0	1	0	0	13	0	1594.72	P14625	P14625	416	428			yes	yes	2;3	0.0045311	98.754	By MS/MS	By MS/MS	By MS/MS
HSP90B1	Endoplasmin	YSQFINFPIYVWSSK	SDYLELDTIKNLVKKYSQFINFPIYVWSSK	YSQFINFPIYVWSSKTETVEEPMEEEEAAK	K	Y	S	S	K	T	0	0	1	0	0	1	0	0	0	2	0	1	0	2	1	3	0	1	2	1	0	0	15	0	1877.94	P14625	P14625	271	285			yes	yes	2	0.002764	136.7	By MS/MS	By MS/MS	By MS/MS
HSP90B1;HSP90AB1	Endoplasmin;Heat shock protein HSP 90-beta	ELISNASDALDK	LIINSLYKNKEIFLRELISNASDALDKIRL	FLRELISNASDALDKIRLISLTDENALSGN	R	E	L	D	K	I	2	0	1	2	0	0	1	0	0	1	2	1	0	0	0	2	0	0	0	0	0	0	12	0	1274.64	P14625;P08238	P14625	103	114			no	no	2	0.01175	106.62	None	None	None
HSP90B1;HSP90AB1	Endoplasmin;Heat shock protein HSP 90-beta	ELISNASDALDKIR	LIINSLYKNKEIFLRELISNASDALDKIRL	RELISNASDALDKIRLISLTDENALSGNEE	R	E	L	I	R	L	2	1	1	2	0	0	1	0	0	2	2	1	0	0	0	2	0	0	0	0	0	0	14	1	1543.82	P14625;P08238	P14625	103	116			no	no	2;3	1.8907e-14	253.97	By matching	By matching	By MS/MS
HSPA5	Endoplasmic reticulum chaperone BiP	AKFEELNMDLFR	ESFYEGEDFSETLTRAKFEELNMDLFRSTM	LTRAKFEELNMDLFRSTMKPVQKVLEDSDL	R	A	K	F	R	S	1	1	1	1	0	0	2	0	0	0	2	1	1	2	0	0	0	0	0	0	0	0	12	1	1511.74	P11021	P11021	325	336			yes	yes	2;3	0.002169	177.57	By MS/MS	By MS/MS	By MS/MS
HSPA5	Endoplasmic reticulum chaperone BiP	ALSSQHQAR	RAVQKLRREVEKAKRALSSQHQARIEIESF	VEKAKRALSSQHQARIEIESFYEGEDFSET	R	A	L	A	R	I	2	1	0	0	0	2	0	0	1	0	1	0	0	0	0	2	0	0	0	0	0	0	9	0	996.51	P11021	P11021	298	306			yes	yes	2	0.0022978	196.98	By MS/MS	By MS/MS	By MS/MS
HSPA5	Endoplasmic reticulum chaperone BiP	AVEEKIEWLESHQDADIEDFK	LGGKLSSEDKETMEKAVEEKIEWLESHQDA	EWLESHQDADIEDFKAKKKELEEIVQPIIS	K	A	V	F	K	A	2	0	0	3	0	1	5	0	1	2	1	2	0	1	0	1	0	1	0	1	0	0	21	1	2530.19	P11021	P11021	597	617			yes	yes	3	1.8673e-06	148.64	None	None	None
HSPA5	Endoplasmic reticulum chaperone BiP	AVEEKIEWLESHQDADIEDFKAK	LGGKLSSEDKETMEKAVEEKIEWLESHQDA	LESHQDADIEDFKAKKKELEEIVQPIISKL	K	A	V	A	K	K	3	0	0	3	0	1	5	0	1	2	1	3	0	1	0	1	0	1	0	1	0	0	23	2	2729.32	P11021	P11021	597	619			yes	yes	4	0.0011722	94.271	By MS/MS	None	By MS/MS
HSPA5	Endoplasmic reticulum chaperone BiP	DAGTIAGLNVMR	TVPAYFNDAQRQATKDAGTIAGLNVMRIIN	ATKDAGTIAGLNVMRIINEPTAAAIAYGLD	K	D	A	M	R	I	2	1	1	1	0	0	0	2	0	1	1	0	1	0	0	0	1	0	0	1	0	0	12	0	1216.62	P11021	P11021	186	197			yes	yes	1;2	0.0024662	122.13	None	By MS/MS	By matching
HSPA5	Endoplasmic reticulum chaperone BiP	DNHLLGTFDLTGIPPAPR	TVTIKVYEGERPLTKDNHLLGTFDLTGIPP	LLGTFDLTGIPPAPRGVPQIEVTFEIDVNG	K	D	N	P	R	G	1	1	1	2	0	0	0	2	1	1	3	0	0	1	3	0	2	0	0	0	0	0	18	0	1933.01	P11021	P11021	475	492			yes	yes	2;3	2.1243e-14	233.52	By matching	None	By MS/MS
HSPA5	Endoplasmic reticulum chaperone BiP	EFFNGKEPSR	VGGSTRIPKIQQLVKEFFNGKEPSRGINPD	QQLVKEFFNGKEPSRGINPDEAVAYGAAVQ	K	E	F	S	R	G	0	1	1	0	0	0	2	1	0	0	0	1	0	2	1	1	0	0	0	0	0	0	10	1	1209.58	P11021	P11021	377	386			yes	yes	2;3	0.0015173	167.93	By MS/MS	By MS/MS	By MS/MS
HSPA5	Endoplasmic reticulum chaperone BiP	ELEEIVQPIISK	SHQDADIEDFKAKKKELEEIVQPIISKLYG	KKKELEEIVQPIISKLYGSAGPPPTGEEDT	K	E	L	S	K	L	0	0	0	0	0	1	3	0	0	3	1	1	0	0	1	1	0	0	0	1	0	0	12	0	1396.78	P11021	P11021	622	633			yes	yes	2	8.643e-05	227.88	By matching	By MS/MS	By MS/MS
HSPA5	Endoplasmic reticulum chaperone BiP	ETAEAYLGKK	FAPEEISAMVLTKMKETAEAYLGKKVTHAV	LTKMKETAEAYLGKKVTHAVVTVPAYFNDA	K	E	T	K	K	V	2	0	0	0	0	0	2	1	0	0	1	2	0	0	0	0	1	0	1	0	0	0	10	1	1108.58	P11021	P11021	155	164			yes	yes	2	0.035028	109.48	None	By matching	By matching
HSPA5	Endoplasmic reticulum chaperone BiP	FAEEDKK	LTPEEIERMVNDAEKFAEEDKKLKERIDTR	RMVNDAEKFAEEDKKLKERIDTRNELESYA	K	F	A	K	K	L	1	0	0	1	0	0	2	0	0	0	0	2	0	1	0	0	0	0	0	0	0	0	7	1	865.418	P11021	P11021	548	554			yes	yes	2	0.018546	157.99	By matching	None	By MS/MS
HSPA5	Endoplasmic reticulum chaperone BiP	FAEEDKKLK	LTPEEIERMVNDAEKFAEEDKKLKERIDTR	VNDAEKFAEEDKKLKERIDTRNELESYAYS	K	F	A	L	K	E	1	0	0	1	0	0	2	0	0	0	1	3	0	1	0	0	0	0	0	0	0	0	9	2	1106.6	P11021	P11021	548	556			yes	yes	2	0.010393	148.99	None	None	None
HSPA5	Endoplasmic reticulum chaperone BiP	FEELNMDLFR	FYEGEDFSETLTRAKFEELNMDLFRSTMKP	LTRAKFEELNMDLFRSTMKPVQKVLEDSDL	K	F	E	F	R	S	0	1	1	1	0	0	2	0	0	0	2	0	1	2	0	0	0	0	0	0	0	0	10	0	1312.61	P11021	P11021	327	336			yes	yes	2	0.0012679	172.25	By MS/MS	By MS/MS	By MS/MS
HSPA5	Endoplasmic reticulum chaperone BiP	FLPFKVVEK	IGRTWNDPSVQQDIKFLPFKVVEKKTKPYI	VQQDIKFLPFKVVEKKTKPYIQVDIGGGQT	K	F	L	E	K	K	0	0	0	0	0	0	1	0	0	0	1	2	0	2	1	0	0	0	0	2	0	0	9	1	1105.65	P11021	P11021	114	122			yes	yes	3	0.0020241	123.35	By MS/MS	By MS/MS	None
HSPA5	Endoplasmic reticulum chaperone BiP	FLPFKVVEKK	IGRTWNDPSVQQDIKFLPFKVVEKKTKPYI	QQDIKFLPFKVVEKKTKPYIQVDIGGGQTK	K	F	L	K	K	T	0	0	0	0	0	0	1	0	0	0	1	3	0	2	1	0	0	0	0	2	0	0	10	2	1233.75	P11021	P11021	114	123			yes	yes	3	0.0041633	153.97	By MS/MS	By MS/MS	None
HSPA5	Endoplasmic reticulum chaperone BiP	GVPQIEVTFEIDVNGILR	LLGTFDLTGIPPAPRGVPQIEVTFEIDVNG	QIEVTFEIDVNGILRVTAEDKGTGNKNKIT	R	G	V	L	R	V	0	1	1	1	0	1	2	2	0	3	1	0	0	1	1	0	1	0	0	3	0	0	18	0	1998.08	P11021	P11021	493	510			yes	yes	2	0.013401	78.763	None	None	None
HSPA5	Endoplasmic reticulum chaperone BiP	IDTRNELESYAYSLK	DAEKFAEEDKKLKERIDTRNELESYAYSLK	IDTRNELESYAYSLKNQIGDKEKLGGKLSS	R	I	D	L	K	N	1	1	1	1	0	0	2	0	0	1	2	1	0	0	0	2	1	0	2	0	0	0	15	1	1800.89	P11021	P11021	559	573			yes	yes	2;3	0.00033117	156.96	By MS/MS	By MS/MS	By MS/MS
HSPA5	Endoplasmic reticulum chaperone BiP	IEIESFYEGEDFSETLTR	VEKAKRALSSQHQARIEIESFYEGEDFSET	ESFYEGEDFSETLTRAKFEELNMDLFRSTM	R	I	E	T	R	A	0	1	0	1	0	0	5	1	0	2	1	0	0	2	0	2	2	0	1	0	0	0	18	0	2163.98	P11021	P11021	307	324			yes	yes	2;3	1.0017e-48	333.58	By MS/MS	By MS/MS	By MS/MS
HSPA5	Endoplasmic reticulum chaperone BiP	IEWLESHQDADIEDFK	SSEDKETMEKAVEEKIEWLESHQDADIEDF	EWLESHQDADIEDFKAKKKELEEIVQPIIS	K	I	E	F	K	A	1	0	0	3	0	1	3	0	1	2	1	1	0	1	0	1	0	1	0	0	0	0	16	0	1973.9	P11021	P11021	602	617			yes	yes	2;3	0.00094371	118.71	None	By matching	By MS/MS
HSPA5	Endoplasmic reticulum chaperone BiP	IEWLESHQDADIEDFKAK	SSEDKETMEKAVEEKIEWLESHQDADIEDF	LESHQDADIEDFKAKKKELEEIVQPIISKL	K	I	E	A	K	K	2	0	0	3	0	1	3	0	1	2	1	2	0	1	0	1	0	1	0	0	0	0	18	1	2173.03	P11021	P11021	602	619			yes	yes	2;3;4	3.7746e-05	238.65	By MS/MS	By MS/MS	By MS/MS
HSPA5	Endoplasmic reticulum chaperone BiP	IINEPTAAAIAYGLDKR	ATKDAGTIAGLNVMRIINEPTAAAIAYGLD	NEPTAAAIAYGLDKREGEKNILVFDLGGGT	R	I	I	K	R	E	4	1	1	1	0	0	1	1	0	3	1	1	0	0	1	0	1	0	1	0	0	0	17	1	1814.99	P11021	P11021	198	214			yes	yes	2;3	1.6119e-39	279.75	By MS/MS	By MS/MS	By MS/MS
HSPA5	Endoplasmic reticulum chaperone BiP	IQQLVKEFFNGKEPSR	IDEIVLVGGSTRIPKIQQLVKEFFNGKEPS	QQLVKEFFNGKEPSRGINPDEAVAYGAAVQ	K	I	Q	S	R	G	0	1	1	0	0	2	2	1	0	1	1	2	0	2	1	1	0	0	0	1	0	0	16	2	1919.03	P11021	P11021	371	386			yes	yes	3;4	0.00015662	180.95	By MS/MS	By MS/MS	None
HSPA5	Endoplasmic reticulum chaperone BiP	ITITNDQNR	LRVTAEDKGTGNKNKITITNDQNRLTPEEI	TGNKNKITITNDQNRLTPEEIERMVNDAEK	K	I	T	N	R	L	0	1	2	1	0	1	0	0	0	2	0	0	0	0	0	0	2	0	0	0	0	0	9	0	1073.55	P11021	P11021	524	532			yes	yes	2	0.00237	161.9	None	None	None
HSPA5	Endoplasmic reticulum chaperone BiP	ITITNDQNRLTPEEIER	LRVTAEDKGTGNKNKITITNDQNRLTPEEI	ITNDQNRLTPEEIERMVNDAEKFAEEDKKL	K	I	T	E	R	M	0	2	2	1	0	1	3	0	0	3	1	0	0	0	1	0	3	0	0	0	0	0	17	1	2041.04	P11021	P11021	524	540			yes	yes	2;3	0.00040544	173.19	None	None	None
HSPA5	Endoplasmic reticulum chaperone BiP	ITPSYVAFTPEGER	KNGRVEIIANDQGNRITPSYVAFTPEGERL	RITPSYVAFTPEGERLIGDAAKNQLTSNPE	R	I	T	E	R	L	1	1	0	0	0	0	2	1	0	1	0	0	0	1	2	1	2	0	1	1	0	0	14	0	1565.77	P11021	P11021	61	74			yes	yes	2;3	8.5976e-10	225.22	By MS/MS	By MS/MS	By MS/MS
HSPA5	Endoplasmic reticulum chaperone BiP	ITPSYVAFTPEGERLIGDAAK	KNGRVEIIANDQGNRITPSYVAFTPEGERL	AFTPEGERLIGDAAKNQLTSNPENTVFDAK	R	I	T	A	K	N	3	1	0	1	0	0	2	2	0	2	1	1	0	1	2	1	2	0	1	1	0	0	21	1	2234.16	P11021	P11021	61	81			yes	yes	2;3	7.3096e-06	139.64	By MS/MS	By MS/MS	By MS/MS
HSPA5	Endoplasmic reticulum chaperone BiP	ITPSYVAFTPEGERLIGDAAKNQLTSNPENTVFDAK	KNGRVEIIANDQGNRITPSYVAFTPEGERL	NQLTSNPENTVFDAKRLIGRTWNDPSVQQD	R	I	T	A	K	R	4	1	3	2	0	1	3	2	0	2	2	2	0	2	3	2	4	0	1	2	0	0	36	2	3892.95	P11021	P11021	61	96			yes	yes	4	7.2726e-07	76.478	By matching	None	None
HSPA5	Endoplasmic reticulum chaperone BiP	KKELEEIVQPIISK	LESHQDADIEDFKAKKKELEEIVQPIISKL	KKKELEEIVQPIISKLYGSAGPPPTGEEDT	K	K	K	S	K	L	0	0	0	0	0	1	3	0	0	3	1	3	0	0	1	1	0	0	0	1	0	0	14	2	1652.97	P11021	P11021	620	633			yes	yes	2;3	7.7495e-23	281.32	By matching	By MS/MS	By MS/MS
HSPA5	Endoplasmic reticulum chaperone BiP	KSDIDEIVLVGGSTR	TMKPVQKVLEDSDLKKSDIDEIVLVGGSTR	KSDIDEIVLVGGSTRIPKIQQLVKEFFNGK	K	K	S	T	R	I	0	1	0	2	0	0	1	2	0	2	1	1	0	0	0	2	1	0	0	2	0	0	15	1	1587.85	P11021	P11021	353	367			yes	yes	2;3	6.1926e-24	323.45	By MS/MS	By MS/MS	By MS/MS
HSPA5	Endoplasmic reticulum chaperone BiP	KSQIFSTASDNQPTVTIK	VMTKLIPRNTVVPTKKSQIFSTASDNQPTV	IFSTASDNQPTVTIKVYEGERPLTKDNHLL	K	K	S	I	K	V	1	0	1	1	0	2	0	0	0	2	0	2	0	1	1	3	3	0	0	1	0	0	18	1	1964.02	P11021	P11021	447	464			yes	yes	2;3	0.00032956	185.86	None	None	By MS/MS
HSPA5	Endoplasmic reticulum chaperone BiP	KTKPYIQVDIGGGQTK	VQQDIKFLPFKVVEKKTKPYIQVDIGGGQT	TKPYIQVDIGGGQTKTFAPEEISAMVLTKM	K	K	T	T	K	T	0	0	0	1	0	2	0	3	0	2	0	3	0	0	1	0	2	0	1	1	0	0	16	2	1731.95	P11021	P11021	123	138			yes	yes	2;3	3.0152e-86	340.92	By MS/MS	By MS/MS	By MS/MS
HSPA5	Endoplasmic reticulum chaperone BiP	KVTHAVVTVPAYFNDAQR	VLTKMKETAEAYLGKKVTHAVVTVPAYFND	HAVVTVPAYFNDAQRQATKDAGTIAGLNVM	K	K	V	Q	R	Q	3	1	1	1	0	1	0	0	1	0	0	1	0	1	1	0	2	0	1	4	0	0	18	1	2015.06	P11021	P11021	164	181			yes	yes	2;3;4	4.2593e-12	241.76	By MS/MS	By MS/MS	By MS/MS
HSPA5	Endoplasmic reticulum chaperone BiP	LGGKLSSEDKETMEK	SYAYSLKNQIGDKEKLGGKLSSEDKETMEK	LGGKLSSEDKETMEKAVEEKIEWLESHQDA	K	L	G	E	K	A	0	0	0	1	0	0	3	2	0	0	2	3	1	0	0	2	1	0	0	0	0	0	15	2	1650.81	P11021	P11021	582	596			yes	yes	3	0.016207	104.55	None	None	None
HSPA5	Endoplasmic reticulum chaperone BiP	LIGDAAKNQLTSNPENTVFDAK	RITPSYVAFTPEGERLIGDAAKNQLTSNPE	NQLTSNPENTVFDAKRLIGRTWNDPSVQQD	R	L	I	A	K	R	3	0	3	2	0	1	1	1	0	1	2	2	0	1	1	1	2	0	0	1	0	0	22	1	2345.19	P11021	P11021	75	96			yes	yes	3	4.0775e-05	137.12	By MS/MS	By MS/MS	None
HSPA5	Endoplasmic reticulum chaperone BiP	LIGDAAKNQLTSNPENTVFDAKR	RITPSYVAFTPEGERLIGDAAKNQLTSNPE	QLTSNPENTVFDAKRLIGRTWNDPSVQQDI	R	L	I	K	R	L	3	1	3	2	0	1	1	1	0	1	2	2	0	1	1	1	2	0	0	1	0	0	23	2	2501.29	P11021	P11021	75	97			yes	yes	3	9.461e-76	232.49	None	None	None
HSPA5	Endoplasmic reticulum chaperone BiP	LSSEDKETMEK	SLKNQIGDKEKLGGKLSSEDKETMEKAVEE	LGGKLSSEDKETMEKAVEEKIEWLESHQDA	K	L	S	E	K	A	0	0	0	1	0	0	3	0	0	0	1	2	1	0	0	2	1	0	0	0	0	0	11	1	1295.59	P11021	P11021	586	596			yes	yes	2	0.050116	105.17	None	None	By matching
HSPA5	Endoplasmic reticulum chaperone BiP	LYGSAGPPPTGEEDTAEKDEL	KKKELEEIVQPIISKLYGSAGPPPTGEEDT	PPPTGEEDTAEKDEL_______________	K	L	Y	E	L	-	2	0	0	2	0	0	4	3	0	0	2	1	0	0	3	1	2	0	1	0	0	0	21	1	2174.99	P11021	P11021	634	654			yes	yes	2	0.0013541	129.17	By MS/MS	By MS/MS	By MS/MS
HSPA5	Endoplasmic reticulum chaperone BiP	MKETAEAYLGK	KTFAPEEISAMVLTKMKETAEAYLGKKVTH	VLTKMKETAEAYLGKKVTHAVVTVPAYFND	K	M	K	G	K	K	2	0	0	0	0	0	2	1	0	0	1	2	1	0	0	0	1	0	1	0	0	0	11	1	1239.62	P11021	P11021	153	163			yes	yes	2;3	0.0013048	181.87	By MS/MS	By MS/MS	By MS/MS
HSPA5	Endoplasmic reticulum chaperone BiP	MKETAEAYLGKK	KTFAPEEISAMVLTKMKETAEAYLGKKVTH	LTKMKETAEAYLGKKVTHAVVTVPAYFNDA	K	M	K	K	K	V	2	0	0	0	0	0	2	1	0	0	1	3	1	0	0	0	1	0	1	0	0	0	12	2	1367.71	P11021	P11021	153	164			yes	yes	2;3	1.5121e-07	249.83	By MS/MS	By MS/MS	By MS/MS
HSPA5	Endoplasmic reticulum chaperone BiP	MVNDAEKFAEEDKK	ITNDQNRLTPEEIERMVNDAEKFAEEDKKL	RMVNDAEKFAEEDKKLKERIDTRNELESYA	R	M	V	K	K	L	2	0	1	2	0	0	3	0	0	0	0	3	1	1	0	0	0	0	0	1	0	0	14	2	1652.77	P11021	P11021	541	554			yes	yes	2;3;4	4.1772e-10	241.31	By MS/MS	By MS/MS	By MS/MS
HSPA5	Endoplasmic reticulum chaperone BiP	NELESYAYSLK	FAEEDKKLKERIDTRNELESYAYSLKNQIG	IDTRNELESYAYSLKNQIGDKEKLGGKLSS	R	N	E	L	K	N	1	0	1	0	0	0	2	0	0	0	2	1	0	0	0	2	0	0	2	0	0	0	11	0	1315.63	P11021	P11021	563	573			yes	yes	2	0.0020965	161.17	By matching	By matching	By MS/MS
HSPA5	Endoplasmic reticulum chaperone BiP	NGRVEIIANDQGNR	GIDLGTTYSCVGVFKNGRVEIIANDQGNRI	KNGRVEIIANDQGNRITPSYVAFTPEGERL	K	N	G	N	R	I	1	2	3	1	0	1	1	2	0	2	0	0	0	0	0	0	0	0	0	1	0	0	14	1	1554.79	P11021	P11021	47	60			yes	yes	2;3	4.0951e-23	280.21	By MS/MS	By MS/MS	By MS/MS
HSPA5	Endoplasmic reticulum chaperone BiP	NKITITNDQNR	GILRVTAEDKGTGNKNKITITNDQNRLTPE	TGNKNKITITNDQNRLTPEEIERMVNDAEK	K	N	K	N	R	L	0	1	3	1	0	1	0	0	0	2	0	1	0	0	0	0	2	0	0	0	0	0	11	1	1315.68	P11021	P11021	522	532			yes	yes	2;3	0.00392	162.88	By MS/MS	By matching	By MS/MS
HSPA5	Endoplasmic reticulum chaperone BiP	NQLTSNPENTVFDAK	AFTPEGERLIGDAAKNQLTSNPENTVFDAK	NQLTSNPENTVFDAKRLIGRTWNDPSVQQD	K	N	Q	A	K	R	1	0	3	1	0	1	1	0	0	0	1	1	0	1	1	1	2	0	0	1	0	0	15	0	1676.8	P11021	P11021	82	96			yes	yes	2	0.00012219	208.33	None	By MS/MS	By matching
HSPA5	Endoplasmic reticulum chaperone BiP	NQLTSNPENTVFDAKR	AFTPEGERLIGDAAKNQLTSNPENTVFDAK	QLTSNPENTVFDAKRLIGRTWNDPSVQQDI	K	N	Q	K	R	L	1	1	3	1	0	1	1	0	0	0	1	1	0	1	1	1	2	0	0	1	0	0	16	1	1832.9	P11021	P11021	82	97			yes	yes	2;3	1.2448e-39	311.49	By MS/MS	By MS/MS	By MS/MS
HSPA5	Endoplasmic reticulum chaperone BiP	PYIQVDIGGGQTK	DIKFLPFKVVEKKTKPYIQVDIGGGQTKTF	TKPYIQVDIGGGQTKTFAPEEISAMVLTKM	K	P	Y	T	K	T	0	0	0	1	0	2	0	3	0	2	0	1	0	0	1	0	1	0	1	1	0	0	13	0	1374.71	P11021	P11021	126	138			yes	yes	2	0.0056881	112.85	None	None	None
HSPA5	Endoplasmic reticulum chaperone BiP	QATKDAGTIAGLNVMR	HAVVTVPAYFNDAQRQATKDAGTIAGLNVM	ATKDAGTIAGLNVMRIINEPTAAAIAYGLD	R	Q	A	M	R	I	3	1	1	1	0	1	0	2	0	1	1	1	1	0	0	0	2	0	0	1	0	0	16	1	1644.86	P11021	P11021	182	197			yes	yes	2;3	0.0010945	109.14	By MS/MS	By MS/MS	None
HSPA5	Endoplasmic reticulum chaperone BiP	SDIDEIVLVGGSTR	MKPVQKVLEDSDLKKSDIDEIVLVGGSTRI	KSDIDEIVLVGGSTRIPKIQQLVKEFFNGK	K	S	D	T	R	I	0	1	0	2	0	0	1	2	0	2	1	0	0	0	0	2	1	0	0	2	0	0	14	0	1459.75	P11021	P11021	354	367			yes	yes	2	0.00020498	192.5	By MS/MS	By MS/MS	None
HSPA5	Endoplasmic reticulum chaperone BiP	SQIFSTASDNQPTVTIK	MTKLIPRNTVVPTKKSQIFSTASDNQPTVT	IFSTASDNQPTVTIKVYEGERPLTKDNHLL	K	S	Q	I	K	V	1	0	1	1	0	2	0	0	0	2	0	1	0	1	1	3	3	0	0	1	0	0	17	0	1835.93	P11021	P11021	448	464			yes	yes	2;3	3.9639e-14	258.65	By matching	None	By MS/MS
HSPA5	Endoplasmic reticulum chaperone BiP	STMKPVQK	LTRAKFEELNMDLFRSTMKPVQKVLEDSDL	LNMDLFRSTMKPVQKVLEDSDLKKSDIDEI	R	S	T	Q	K	V	0	0	0	0	0	1	0	0	0	0	0	2	1	0	1	1	1	0	0	1	0	0	8	1	917.5	P11021	P11021	337	344			yes	yes	1	0.041673	72.789	None	None	By matching
HSPA5	Endoplasmic reticulum chaperone BiP	TFAPEEISAMVLTK	TKPYIQVDIGGGQTKTFAPEEISAMVLTKM	KTFAPEEISAMVLTKMKETAEAYLGKKVTH	K	T	F	T	K	M	2	0	0	0	0	0	2	0	0	1	1	1	1	1	1	1	2	0	0	1	0	0	14	0	1535.79	P11021	P11021	139	152			yes	yes	2;3	0.00054874	125.97	By MS/MS	By MS/MS	By MS/MS
HSPA5	Endoplasmic reticulum chaperone BiP	TKPYIQVDIGGGQTK	QQDIKFLPFKVVEKKTKPYIQVDIGGGQTK	TKPYIQVDIGGGQTKTFAPEEISAMVLTKM	K	T	K	T	K	T	0	0	0	1	0	2	0	3	0	2	0	2	0	0	1	0	2	0	1	1	0	0	15	1	1603.86	P11021	P11021	124	138			yes	yes	2;3	1.8303e-06	215.02	By MS/MS	By MS/MS	By MS/MS
HSPA5	Endoplasmic reticulum chaperone BiP	TWNDPSVQQDIK	NPENTVFDAKRLIGRTWNDPSVQQDIKFLP	IGRTWNDPSVQQDIKFLPFKVVEKKTKPYI	R	T	W	I	K	F	0	0	1	2	0	2	0	0	0	1	0	1	0	0	1	1	1	1	0	1	0	0	12	0	1429.68	P11021	P11021	102	113			yes	yes	2	0.00084007	175.65	By MS/MS	By MS/MS	By MS/MS
HSPA5	Endoplasmic reticulum chaperone BiP	TWNDPSVQQDIKFLPFKVVEK	NPENTVFDAKRLIGRTWNDPSVQQDIKFLP	VQQDIKFLPFKVVEKKTKPYIQVDIGGGQT	R	T	W	E	K	K	0	0	1	2	0	2	1	0	0	1	1	3	0	2	2	1	1	1	0	3	0	0	21	2	2517.33	P11021	P11021	102	122			yes	yes	4	0.0017915	93.92	None	None	None
HSPA5	Endoplasmic reticulum chaperone BiP	VEIIANDQGNRITPSYVAFTPEGER	LGTTYSCVGVFKNGRVEIIANDQGNRITPS	RITPSYVAFTPEGERLIGDAAKNQLTSNPE	R	V	E	E	R	L	2	2	2	1	0	1	3	2	0	3	0	0	0	1	2	1	2	0	1	2	0	0	25	1	2775.38	P11021	P11021	50	74			yes	yes	3	9.3058e-07	125.11	None	By matching	None
HSPA5	Endoplasmic reticulum chaperone BiP	VLEDSDLK	LNMDLFRSTMKPVQKVLEDSDLKKSDIDEI	TMKPVQKVLEDSDLKKSDIDEIVLVGGSTR	K	V	L	L	K	K	0	0	0	2	0	0	1	0	0	0	2	1	0	0	0	1	0	0	0	1	0	0	8	0	917.471	P11021	P11021	345	352			yes	yes	2	0.022612	111.65	By matching	None	By MS/MS
HSPA5	Endoplasmic reticulum chaperone BiP	VLEDSDLKK	LNMDLFRSTMKPVQKVLEDSDLKKSDIDEI	MKPVQKVLEDSDLKKSDIDEIVLVGGSTRI	K	V	L	K	K	S	0	0	0	2	0	0	1	0	0	0	2	2	0	0	0	1	0	0	0	1	0	0	9	1	1045.57	P11021	P11021	345	353			yes	yes	2	0.014305	135.77	By MS/MS	By MS/MS	By MS/MS
HSPA5	Endoplasmic reticulum chaperone BiP	VLEDSDLKKSDIDEIVLVGGSTR	LNMDLFRSTMKPVQKVLEDSDLKKSDIDEI	KSDIDEIVLVGGSTRIPKIQQLVKEFFNGK	K	V	L	T	R	I	0	1	0	4	0	0	2	2	0	2	3	2	0	0	0	3	1	0	0	3	0	0	23	2	2487.31	P11021	P11021	345	367			yes	yes	2;3;4	1.1706e-91	302.84	By MS/MS	By MS/MS	By matching
HSPA5	Endoplasmic reticulum chaperone BiP	VTAEDKGTGNKNK	QIEVTFEIDVNGILRVTAEDKGTGNKNKIT	LRVTAEDKGTGNKNKITITNDQNRLTPEEI	R	V	T	N	K	I	1	0	2	1	0	0	1	2	0	0	0	3	0	0	0	0	2	0	0	1	0	0	13	2	1360.69	P11021	P11021	511	523			yes	yes	2;3	0.0022946	139.76	By MS/MS	By MS/MS	By MS/MS
HSPA5	Endoplasmic reticulum chaperone BiP	VTHAVVTVPAYFNDAQR	LTKMKETAEAYLGKKVTHAVVTVPAYFNDA	HAVVTVPAYFNDAQRQATKDAGTIAGLNVM	K	V	T	Q	R	Q	3	1	1	1	0	1	0	0	1	0	0	0	0	1	1	0	2	0	1	4	0	0	17	0	1886.96	P11021	P11021	165	181			yes	yes	2;3	1.3704e-11	295.26	By MS/MS	By MS/MS	None
HSPA5	Endoplasmic reticulum chaperone BiP	VYEGERPLTK	IFSTASDNQPTVTIKVYEGERPLTKDNHLL	TVTIKVYEGERPLTKDNHLLGTFDLTGIPP	K	V	Y	T	K	D	0	1	0	0	0	0	2	1	0	0	1	1	0	0	1	0	1	0	1	1	0	0	10	1	1190.63	P11021	P11021	465	474			yes	yes	2;3	0.0084815	185.81	By matching	By matching	By MS/MS
HSPA5	Endoplasmic reticulum chaperone BiP	VYEGERPLTKDNHLLGTFDLTGIPPAPR	IFSTASDNQPTVTIKVYEGERPLTKDNHLL	LLGTFDLTGIPPAPRGVPQIEVTFEIDVNG	K	V	Y	P	R	G	1	2	1	2	0	0	2	3	1	1	4	1	0	1	4	0	3	0	1	1	0	0	28	2	3105.62	P11021	P11021	465	492			yes	yes	4	0.0060243	66.772	None	None	None
HSPA5;HSPA8	Endoplasmic reticulum chaperone BiP;Heat shock cognate 71 kDa protein	IINEPTAAAIAYGLDK	ATKDAGTIAGLNVMRIINEPTAAAIAYGLD	INEPTAAAIAYGLDKREGEKNILVFDLGGG	R	I	I	D	K	R	4	0	1	1	0	0	1	1	0	3	1	1	0	0	1	0	1	0	1	0	0	0	16	0	1658.89	P11021;P11142	P11021	198	213			no	no	2;3	8.3496e-07	211.38	By MS/MS	By MS/MS	By MS/MS
HYOU1	Hypoxia up-regulated protein 1	AANSLEAFIFETQDK	QDLTLRDLEKQEREKAANSLEAFIFETQDK	AANSLEAFIFETQDKLYQPEYQEVSTEEQR	K	A	A	D	K	L	3	0	1	1	0	1	2	0	0	1	1	1	0	2	0	1	1	0	0	0	0	0	15	0	1682.82	Q9Y4L1	Q9Y4L1	739	753			yes	yes	2;3	4.3282e-07	265.12	None	None	By matching
HYOU1	Hypoxia up-regulated protein 1	AANSLEAFIFETQDKLYQPEYQEVSTEEQREEISGK	QDLTLRDLEKQEREKAANSLEAFIFETQDK	QEVSTEEQREEISGKLSAASTWLEDEGVGA	K	A	A	G	K	L	3	1	1	1	0	4	8	1	0	2	2	2	0	2	1	3	2	0	2	1	0	0	36	2	4205.99	Q9Y4L1	Q9Y4L1	739	774			yes	yes	4	1.3051e-13	99.907	None	By MS/MS	By MS/MS
HYOU1	Hypoxia up-regulated protein 1	AVGKEELGK	GGATRVPRVQEVLLKAVGKEELGKNINADE	QEVLLKAVGKEELGKNINADEAAAMGAVYQ	K	A	V	G	K	N	1	0	0	0	0	0	2	2	0	0	1	2	0	0	0	0	0	0	0	1	0	0	9	1	929.518	Q9Y4L1	Q9Y4L1	399	407			yes	yes	2	0.042767	116.25	By MS/MS	By matching	By MS/MS
HYOU1	Hypoxia up-regulated protein 1	AVGKEELGKNINADEAAAMGAVYQAAALSK	GGATRVPRVQEVLLKAVGKEELGKNINADE	AAAMGAVYQAAALSKAFKVKPFVVRDAVVY	K	A	V	S	K	A	9	0	2	1	0	1	3	3	0	1	2	3	1	0	0	1	0	0	1	2	0	0	30	2	2989.52	Q9Y4L1	Q9Y4L1	399	428			yes	yes	3	8.0139e-06	103.4	None	None	None
HYOU1	Hypoxia up-regulated protein 1	DAVVYPILVEFTR	AALSKAFKVKPFVVRDAVVYPILVEFTREV	VRDAVVYPILVEFTREVEEEPGIHSLKHNK	R	D	A	T	R	E	1	1	0	1	0	0	1	0	0	1	1	0	0	1	1	0	1	0	1	3	0	0	13	0	1520.82	Q9Y4L1	Q9Y4L1	439	451			yes	yes	2;3	0.00072164	140.78	By MS/MS	By MS/MS	By MS/MS
HYOU1	Hypoxia up-regulated protein 1	DLEKQEREK	KLAQSVQKLQDLTLRDLEKQEREKAANSLE	QDLTLRDLEKQEREKAANSLEAFIFETQDK	R	D	L	E	K	A	0	1	0	1	0	1	3	0	0	0	1	2	0	0	0	0	0	0	0	0	0	0	9	2	1173.6	Q9Y4L1	Q9Y4L1	730	738			yes	yes	2	0.038339	125.31	None	By matching	None
HYOU1	Hypoxia up-regulated protein 1	EAGMQPQLQIR	STVCTIVTYQMVKTKEAGMQPQLQIRGVGF	VKTKEAGMQPQLQIRGVGFDRTLGGLEMEL	K	E	A	I	R	G	1	1	0	0	0	3	1	1	0	1	1	0	1	0	1	0	0	0	0	0	0	0	11	0	1269.65	Q9Y4L1	Q9Y4L1	252	262			yes	yes	2	0.0018332	134.48	By matching	None	By matching
HYOU1	Hypoxia up-regulated protein 1	EVEEEPGIHSLK	VRDAVVYPILVEFTREVEEEPGIHSLKHNK	FTREVEEEPGIHSLKHNKRVLFSRMGPYPQ	R	E	V	L	K	H	0	0	0	0	0	0	4	1	1	1	1	1	0	0	1	1	0	0	0	1	0	0	12	0	1365.68	Q9Y4L1	Q9Y4L1	452	463			yes	yes	2;3	0.00020948	198.72	By matching	By matching	By matching
HYOU1	Hypoxia up-regulated protein 1	EVEEEPGIHSLKHNK	VRDAVVYPILVEFTREVEEEPGIHSLKHNK	EVEEEPGIHSLKHNKRVLFSRMGPYPQRKV	R	E	V	N	K	R	0	0	1	0	0	0	4	1	2	1	1	2	0	0	1	1	0	0	0	1	0	0	15	1	1744.87	Q9Y4L1	Q9Y4L1	452	466			yes	yes	3	0.004176	96.371	None	None	None
HYOU1	Hypoxia up-regulated protein 1	EVEEEPGIHSLKHNKR	VRDAVVYPILVEFTREVEEEPGIHSLKHNK	VEEEPGIHSLKHNKRVLFSRMGPYPQRKVI	R	E	V	K	R	V	0	1	1	0	0	0	4	1	2	1	1	2	0	0	1	1	0	0	0	1	0	0	16	2	1900.98	Q9Y4L1	Q9Y4L1	452	467			yes	yes	2;3;4	7.0249e-16	241.31	By MS/MS	By MS/MS	By MS/MS
HYOU1	Hypoxia up-regulated protein 1	FFGDSAASMAIK	RRKTPVIVTLKENERFFGDSAASMAIKNPK	NERFFGDSAASMAIKNPKATLRYFQHLLGK	R	F	F	I	K	N	3	0	0	1	0	0	0	1	0	1	0	1	1	2	0	2	0	0	0	0	0	0	12	0	1243.59	Q9Y4L1	Q9Y4L1	80	91			yes	yes	2	0.0041654	117.02	None	None	None
HYOU1	Hypoxia up-regulated protein 1	FFGDSAASMAIKNPK	RRKTPVIVTLKENERFFGDSAASMAIKNPK	FFGDSAASMAIKNPKATLRYFQHLLGKQAD	R	F	F	P	K	A	3	0	1	1	0	0	0	1	0	1	0	2	1	2	1	2	0	0	0	0	0	0	15	1	1582.78	Q9Y4L1	Q9Y4L1	80	94			yes	yes	2;3	0.00011115	206.1	By MS/MS	By matching	By MS/MS
HYOU1	Hypoxia up-regulated protein 1	FPEHELTFDPQR	GKQADNPHVALYQARFPEHELTFDPQRQTV	QARFPEHELTFDPQRQTVHFQISSQLQFSP	R	F	P	Q	R	Q	0	1	0	1	0	1	2	0	1	0	1	0	0	2	2	0	1	0	0	0	0	0	12	0	1514.72	Q9Y4L1	Q9Y4L1	120	131			yes	yes	2;3	0.00016856	221.68	None	By matching	By matching
HYOU1	Hypoxia up-regulated protein 1	LAGLFNEQR	RTLGGLEMELRLRERLAGLFNEQRKGQRAK	LRLRERLAGLFNEQRKGQRAKDVRENPRAM	R	L	A	Q	R	K	1	1	1	0	0	1	1	1	0	0	2	0	0	1	0	0	0	0	0	0	0	0	9	0	1046.55	Q9Y4L1	Q9Y4L1	283	291			yes	yes	2	0.00237	195.81	By matching	By matching	None
HYOU1	Hypoxia up-regulated protein 1	LAGLFNEQRK	RTLGGLEMELRLRERLAGLFNEQRKGQRAK	RLRERLAGLFNEQRKGQRAKDVRENPRAMA	R	L	A	R	K	G	1	1	1	0	0	1	1	1	0	0	2	1	0	1	0	0	0	0	0	0	0	0	10	1	1174.65	Q9Y4L1	Q9Y4L1	283	292			yes	yes	3	0.040959	61.765	None	None	None
HYOU1	Hypoxia up-regulated protein 1	LGNTISSLFGGGTTPDAK	TLVEDSAEEESTLTKLGNTISSLFGGGTTP	TISSLFGGGTTPDAKENGTDTVQEEEESPA	K	L	G	A	K	E	1	0	1	1	0	0	0	4	0	1	2	1	0	1	1	2	3	0	0	0	0	0	18	0	1734.88	Q9Y4L1	Q9Y4L1	577	594			yes	yes	2	0.0023474	137.62	None	None	None
HYOU1	Hypoxia up-regulated protein 1	LIPEMDQIFTEVEMTTLEK	DNLLNHSSMFLKGARLIPEMDQIFTEVEMT	MDQIFTEVEMTTLEKVINETWAWKNATLAE	R	L	I	E	K	V	0	0	0	1	0	1	4	0	0	2	2	1	2	1	1	0	3	0	0	1	0	0	19	0	2266.11	Q9Y4L1	Q9Y4L1	841	859			yes	yes	2;3	0.00028171	115.12	By matching	By matching	By MS/MS
HYOU1	Hypoxia up-regulated protein 1	LPATEKPVLLSK	ETWAWKNATLAEQAKLPATEKPVLLSKDIE	QAKLPATEKPVLLSKDIEAKMMALDREVQY	K	L	P	S	K	D	1	0	0	0	0	0	1	0	0	0	3	2	0	0	2	1	1	0	0	1	0	0	12	1	1294.79	Q9Y4L1	Q9Y4L1	878	889			yes	yes	3	0.005993	103.14	By MS/MS	None	None
HYOU1	Hypoxia up-regulated protein 1	LQDLTLRDLEK	LPDLPEDKLAQSVQKLQDLTLRDLEKQERE	SVQKLQDLTLRDLEKQEREKAANSLEAFIF	K	L	Q	E	K	Q	0	1	0	2	0	1	1	0	0	0	4	1	0	0	0	0	1	0	0	0	0	0	11	1	1342.75	Q9Y4L1	Q9Y4L1	723	733			yes	yes	3	0.00093882	158.08	None	By MS/MS	By MS/MS
HYOU1	Hypoxia up-regulated protein 1	LYQPEYQEVSTEEQREEISGK	AANSLEAFIFETQDKLYQPEYQEVSTEEQR	QEVSTEEQREEISGKLSAASTWLEDEGVGA	K	L	Y	G	K	L	0	1	0	0	0	3	6	1	0	1	1	1	0	0	1	2	1	0	2	1	0	0	21	1	2541.19	Q9Y4L1	Q9Y4L1	754	774			yes	yes	2;3	1.9288e-07	187.04	None	None	None
HYOU1	Hypoxia up-regulated protein 1	MGPYPQR	GIHSLKHNKRVLFSRMGPYPQRKVITFNRY	NKRVLFSRMGPYPQRKVITFNRYSHDFNFH	R	M	G	Q	R	K	0	1	0	0	0	1	0	1	0	0	0	0	1	0	2	0	0	0	1	0	0	0	7	0	847.401	Q9Y4L1	Q9Y4L1	473	479			yes	yes	2	0.054892	90.939	By matching	By matching	By matching
HYOU1	Hypoxia up-regulated protein 1	MGPYPQRK	GIHSLKHNKRVLFSRMGPYPQRKVITFNRY	KRVLFSRMGPYPQRKVITFNRYSHDFNFHI	R	M	G	R	K	V	0	1	0	0	0	1	0	1	0	0	0	1	1	0	2	0	0	0	1	0	0	0	8	1	975.496	Q9Y4L1	Q9Y4L1	473	480			yes	yes	2	0.018515	119.22	By MS/MS	By matching	By matching
HYOU1	Hypoxia up-regulated protein 1	MMALDREVQYLLNK	ATEKPVLLSKDIEAKMMALDREVQYLLNKA	KMMALDREVQYLLNKAKFTKPRPRPKDKNG	K	M	M	N	K	A	1	1	1	1	0	1	1	0	0	0	3	1	2	0	0	0	0	0	1	1	0	0	14	1	1722.88	Q9Y4L1	Q9Y4L1	895	908			yes	yes	3	0.021294	68.033	By matching	None	By matching
HYOU1	Hypoxia up-regulated protein 1	MVEEIGVELVVLDLPDLPEDKLAQSVQK	APEGEKKQKPARKRRMVEEIGVELVVLDLP	LPDLPEDKLAQSVQKLQDLTLRDLEKQERE	R	M	V	Q	K	L	1	0	0	3	0	2	4	1	0	1	5	2	1	0	2	1	0	0	0	5	0	0	28	1	3105.65	Q9Y4L1	Q9Y4L1	695	722			yes	yes	3	3.2018e-07	111.3	None	By MS/MS	By MS/MS
HYOU1	Hypoxia up-regulated protein 1	NINADEAAAMGAVYQAAALSK	QEVLLKAVGKEELGKNINADEAAAMGAVYQ	AAAMGAVYQAAALSKAFKVKPFVVRDAVVY	K	N	I	S	K	A	8	0	2	1	0	1	1	1	0	1	1	1	1	0	0	1	0	0	1	1	0	0	21	0	2078.01	Q9Y4L1	Q9Y4L1	408	428			yes	yes	2;3	1.3221e-07	165.1	By matching	None	None
HYOU1	Hypoxia up-regulated protein 1	QADNPHVALYQAR	NPKATLRYFQHLLGKQADNPHVALYQARFP	GKQADNPHVALYQARFPEHELTFDPQRQTV	K	Q	A	A	R	F	3	1	1	1	0	2	0	0	1	0	1	0	0	0	1	0	0	0	1	1	0	0	13	0	1481.74	Q9Y4L1	Q9Y4L1	107	119			yes	yes	2;3	0.00021372	187.99	By MS/MS	By MS/MS	By MS/MS
HYOU1	Hypoxia up-regulated protein 1	RMVEEIGVELVVLDLPDLPEDKLAQSVQK	PAPEGEKKQKPARKRRMVEEIGVELVVLDL	LPDLPEDKLAQSVQKLQDLTLRDLEKQERE	R	R	M	Q	K	L	1	1	0	3	0	2	4	1	0	1	5	2	1	0	2	1	0	0	0	5	0	0	29	2	3261.75	Q9Y4L1	Q9Y4L1	694	722			yes	yes	4	0.00075917	73.299	None	None	None
HYOU1	Hypoxia up-regulated protein 1	SLAEDFAEQPIKDAVITVPVFFNQAER	FSPEEVLGMVLNYSRSLAEDFAEQPIKDAV	DAVITVPVFFNQAERRAVLQAARMAGLKVL	R	S	L	E	R	R	4	1	1	2	0	2	3	0	0	2	1	1	0	3	2	1	1	0	0	3	0	0	27	1	3033.54	Q9Y4L1	Q9Y4L1	159	185			yes	yes	3	1.6433e-18	161.56	By MS/MS	None	By MS/MS
HYOU1	Hypoxia up-regulated protein 1	SLAEDFAEQPIKDAVITVPVFFNQAERR	FSPEEVLGMVLNYSRSLAEDFAEQPIKDAV	AVITVPVFFNQAERRAVLQAARMAGLKVLQ	R	S	L	R	R	A	4	2	1	2	0	2	3	0	0	2	1	1	0	3	2	1	1	0	0	3	0	0	28	2	3189.65	Q9Y4L1	Q9Y4L1	159	186			yes	yes	3;4	3.2202e-20	152.47	By matching	None	By MS/MS
HYOU1	Hypoxia up-regulated protein 1	TKEAGMQPQLQIR	SGSTVCTIVTYQMVKTKEAGMQPQLQIRGV	VKTKEAGMQPQLQIRGVGFDRTLGGLEMEL	K	T	K	I	R	G	1	1	0	0	0	3	1	1	0	1	1	1	1	0	1	0	1	0	0	0	0	0	13	1	1498.79	Q9Y4L1	Q9Y4L1	250	262			yes	yes	2;3	0.0017312	169.99	None	None	None
HYOU1	Hypoxia up-regulated protein 1	TPVIVTLKENER	GVPMEIVLNKESRRKTPVIVTLKENERFFG	RRKTPVIVTLKENERFFGDSAASMAIKNPK	K	T	P	E	R	F	0	1	1	0	0	0	2	0	0	1	1	1	0	0	1	0	2	0	0	2	0	0	12	1	1397.79	Q9Y4L1	Q9Y4L1	68	79			yes	yes	3	0.01427	88.021	None	None	By matching
HYOU1	Hypoxia up-regulated protein 1	TVLSANADHMAQIEGLMDDVDFK	PRAMAKLLREANRLKTVLSANADHMAQIEG	HMAQIEGLMDDVDFKAKVTRVEFEELCADL	K	T	V	F	K	A	3	0	1	4	0	1	1	1	1	1	2	1	2	1	0	1	1	0	0	2	0	0	23	0	2519.17	Q9Y4L1	Q9Y4L1	318	340			yes	yes	3	0.0022398	73.036	None	None	None
HYOU1	Hypoxia up-regulated protein 1	VAIVKPGVPMEIVLNK	TLAVMSVDLGSESMKVAIVKPGVPMEIVLN	AIVKPGVPMEIVLNKESRRKTPVIVTLKEN	K	V	A	N	K	E	1	0	1	0	0	0	1	1	0	2	1	2	1	0	2	0	0	0	0	4	0	0	16	1	1706.02	Q9Y4L1	Q9Y4L1	47	62			yes	yes	2;3	0.00041481	128.9	By MS/MS	By MS/MS	By MS/MS
HYOU1	Hypoxia up-regulated protein 1	VAIVKPGVPMEIVLNKESR	TLAVMSVDLGSESMKVAIVKPGVPMEIVLN	KPGVPMEIVLNKESRRKTPVIVTLKENERF	K	V	A	S	R	R	1	1	1	0	0	0	2	1	0	2	1	2	1	0	2	1	0	0	0	4	0	0	19	2	2078.19	Q9Y4L1	Q9Y4L1	47	65			yes	yes	3	0.0019414	130.38	None	None	None
HYOU1	Hypoxia up-regulated protein 1	VESVFETLVEDSAEEESTLTK	AHFNLDESGVLSLDRVESVFETLVEDSAEE	TLVEDSAEEESTLTKLGNTISSLFGGGTTP	R	V	E	T	K	L	1	0	0	1	0	0	6	0	0	0	2	1	0	1	0	3	3	0	0	3	0	0	21	0	2341.11	Q9Y4L1	Q9Y4L1	556	576			yes	yes	3	1.0096e-23	182.47	None	None	None
HYOU1	Hypoxia up-regulated protein 1	VLQLINDNTATALSYGVFR	ERRAVLQAARMAGLKVLQLINDNTATALSY	INDNTATALSYGVFRRKDINTTAQNIMFYD	K	V	L	F	R	R	2	1	2	1	0	1	0	1	0	1	3	0	0	1	0	1	2	0	1	2	0	0	19	0	2094.11	Q9Y4L1	Q9Y4L1	199	217			yes	yes	2;3	4.7512e-66	300.27	By MS/MS	By MS/MS	By MS/MS
HYOU1	Hypoxia up-regulated protein 1	VPGPVQQALQSAEMSLDEIEQVILVGGATR	TRVEFEELCADLFERVPGPVQQALQSAEMS	LDEIEQVILVGGATRVPRVQEVLLKAVGKE	R	V	P	T	R	V	3	1	0	1	0	4	3	3	0	2	3	0	1	0	2	2	1	0	0	4	0	0	30	0	3134.63	Q9Y4L1	Q9Y4L1	359	388			yes	yes	3	6.7743e-24	174.59	None	None	None
HYOU1	Hypoxia up-regulated protein 1	YFQHLLGK	SAASMAIKNPKATLRYFQHLLGKQADNPHV	NPKATLRYFQHLLGKQADNPHVALYQARFP	R	Y	F	G	K	Q	0	0	0	0	0	1	0	1	1	0	2	1	0	1	0	0	0	0	1	0	0	0	8	0	1004.54	Q9Y4L1	Q9Y4L1	99	106			yes	yes	2	0.0089494	134.66	None	By matching	By matching
HYOU1	Hypoxia up-regulated protein 1	YSHDFNFHINYGDLGFLGPEDLR	RMGPYPQRKVITFNRYSHDFNFHINYGDLG	INYGDLGFLGPEDLRVFGSQNLTTVKLKGV	R	Y	S	L	R	V	0	1	2	3	0	0	1	3	2	1	3	0	0	3	1	1	0	0	2	0	0	0	23	0	2725.26	Q9Y4L1	Q9Y4L1	487	509			yes	yes	3	4.4344e-10	158.99	None	None	None
HYOU1;TEX15	Hypoxia up-regulated protein 1;Testis-expressed protein 15	LQDLTLR	LPDLPEDKLAQSVQKLQDLTLRDLEKQERE	KLAQSVQKLQDLTLRDLEKQEREKAANSLE	K	L	Q	L	R	D	0	1	0	1	0	1	0	0	0	0	3	0	0	0	0	0	1	0	0	0	0	0	7	0	857.497	Q9Y4L1;Q9BXT5	Q9Y4L1	723	729			yes	no	2	0.04622	111.04	None	None	None
P4HB	Protein disulfide-isomerase	ALAPEYAK	YLLVEFYAPWCGHCKALAPEYAKAAGKLKA	PWCGHCKALAPEYAKAAGKLKAEGSEIRLA	K	A	L	A	K	A	3	0	0	0	0	0	1	0	0	0	1	1	0	0	1	0	0	0	1	0	0	0	8	0	861.46	P07237	P07237	58	65			yes	yes	2	0.013309	124.59	By MS/MS	By MS/MS	By MS/MS
P4HB	Protein disulfide-isomerase	EADDIVNWLK	RNGDTASPKEYTAGREADDIVNWLKKRTGP	YTAGREADDIVNWLKKRTGPAATTLPDGAA	R	E	A	L	K	K	1	0	1	2	0	0	1	0	0	1	1	1	0	0	0	0	0	1	0	1	0	0	10	0	1201.6	P07237	P07237	121	130			yes	yes	1;2	0.0016968	180.87	By MS/MS	By MS/MS	By MS/MS
P4HB	Protein disulfide-isomerase	EADDIVNWLKK	RNGDTASPKEYTAGREADDIVNWLKKRTGP	TAGREADDIVNWLKKRTGPAATTLPDGAAA	R	E	A	K	K	R	1	0	1	2	0	0	1	0	0	1	1	2	0	0	0	0	0	1	0	1	0	0	11	1	1329.69	P07237	P07237	121	131			yes	yes	3	0.031451	70.808	None	By matching	By matching
P4HB	Protein disulfide-isomerase	EYTAGREADDIVNWLK	PTIKFFRNGDTASPKEYTAGREADDIVNWL	YTAGREADDIVNWLKKRTGPAATTLPDGAA	K	E	Y	L	K	K	2	1	1	2	0	0	2	1	0	1	1	1	0	0	0	0	1	1	1	1	0	0	16	1	1878.91	P07237	P07237	115	130			yes	yes	2;3	0.0015075	182.41	None	By MS/MS	By matching
P4HB	Protein disulfide-isomerase	FFPASADRTVIDYNGER	NEVEAVKVHSFPTLKFFPASADRTVIDYNG	PASADRTVIDYNGERTLDGFKKFLESGGQD	K	F	F	E	R	T	2	2	1	2	0	0	1	1	0	1	0	0	0	2	1	1	1	0	1	1	0	0	17	1	1956.93	P07237	P07237	445	461			yes	yes	2;3	0.00065158	145	By MS/MS	By MS/MS	None
P4HB	Protein disulfide-isomerase	FLESGGQDGAGDDDDLEDLEEAEEPDMEEDDDQKAVKDEL	VIDYNGERTLDGFKKFLESGGQDGAGDDDD	DMEEDDDQKAVKDEL_______________	K	F	L	E	L	-	3	0	0	11	0	2	9	4	0	0	4	2	1	1	1	1	0	0	0	1	0	0	40	2	4411.79	P07237	P07237	469	508			yes	yes	3;4	5.8425e-08	81.849	By matching	By MS/MS	By MS/MS
P4HB	Protein disulfide-isomerase	GYPTIKFFR	DATEESDLAQQYGVRGYPTIKFFRNGDTAS	QQYGVRGYPTIKFFRNGDTASPKEYTAGRE	R	G	Y	F	R	N	0	1	0	0	0	0	0	1	0	1	0	1	0	2	1	0	1	0	1	0	0	0	9	1	1127.61	P07237	P07237	98	106			yes	yes	3	0.014212	106.36	By MS/MS	By MS/MS	None
P4HB	Protein disulfide-isomerase	HNQLPLVIEFTEQTAPK	FEGEVTKENLLDFIKHNQLPLVIEFTEQTA	QLPLVIEFTEQTAPKIFGGEIKTHILLFLP	K	H	N	P	K	I	1	0	1	0	0	2	2	0	1	1	2	1	0	1	2	0	2	0	0	1	0	0	17	0	1964.04	P07237	P07237	231	247			yes	yes	3	6.8851e-05	161.08	None	None	By MS/MS
P4HB	Protein disulfide-isomerase	IFGGEIKTHILLFLPK	QLPLVIEFTEQTAPKIFGGEIKTHILLFLP	FGGEIKTHILLFLPKSVSDYDGKLSNFKTA	K	I	F	P	K	S	0	0	0	0	0	0	1	2	1	3	3	2	0	2	1	0	1	0	0	0	0	0	16	1	1825.09	P07237	P07237	248	263			yes	yes	3	0.001991	149.6	None	None	None
P4HB	Protein disulfide-isomerase	IKPHLMSQELPEDWDKQPVK	AERITEFCHRFLEGKIKPHLMSQELPEDWD	MSQELPEDWDKQPVKVLVGKNFEDVAFDEK	K	I	K	V	K	V	0	0	0	2	0	2	2	0	1	1	2	3	1	0	3	1	0	1	0	1	0	0	20	2	2417.24	P07237	P07237	351	370			yes	yes	3;4	0.00059524	123.63	None	None	By matching
P4HB	Protein disulfide-isomerase	ILEFFGLK	ILFIFIDSDHTDNQRILEFFGLKKEECPAV	DHTDNQRILEFFGLKKEECPAVRLITLEEE	R	I	L	L	K	K	0	0	0	0	0	0	1	1	0	1	2	1	0	2	0	0	0	0	0	0	0	0	8	0	965.559	P07237	P07237	301	308			yes	yes	2	0.0018253	154.09	None	None	By MS/MS
P4HB	Protein disulfide-isomerase	ILFIFIDSDHTDNQR	KLSNFKTAAESFKGKILFIFIDSDHTDNQR	ILFIFIDSDHTDNQRILEFFGLKKEECPAV	K	I	L	Q	R	I	0	1	1	3	0	1	0	0	1	3	1	0	0	2	0	1	1	0	0	0	0	0	15	0	1832.91	P07237	P07237	286	300			yes	yes	3	0.00028724	147.73	None	None	By matching
P4HB	Protein disulfide-isomerase	KSNFAEALAAHK	RADAPEEEDHVLVLRKSNFAEALAAHKYLL	VLRKSNFAEALAAHKYLLVEFYAPWCGHCK	R	K	S	H	K	Y	4	0	1	0	0	0	1	0	1	0	1	2	0	1	0	1	0	0	0	0	0	0	12	1	1285.68	P07237	P07237	31	42			yes	yes	2;3	0.0028693	158.08	By MS/MS	By MS/MS	By MS/MS
P4HB	Protein disulfide-isomerase	LAKVDATEESDLAQQYGVR	AKAAGKLKAEGSEIRLAKVDATEESDLAQQ	DATEESDLAQQYGVRGYPTIKFFRNGDTAS	R	L	A	V	R	G	3	1	0	2	0	2	2	1	0	0	2	1	0	0	0	1	1	0	1	2	0	0	19	1	2092.04	P07237	P07237	79	97			yes	yes	2;3	1.1039e-13	259.1	By MS/MS	By MS/MS	By matching
P4HB	Protein disulfide-isomerase	LGETYKDHENIVIAK	PWCGHCKQLAPIWDKLGETYKDHENIVIAK	LGETYKDHENIVIAKMDSTANEVEAVKVHS	K	L	G	A	K	M	1	0	1	1	0	0	2	1	1	2	1	2	0	0	0	0	1	0	1	1	0	0	15	1	1728.9	P07237	P07237	410	424			yes	yes	3;4	0.0039194	94.673	By MS/MS	By matching	By matching
P4HB	Protein disulfide-isomerase	LITLEEEMTK	LEFFGLKKEECPAVRLITLEEEMTKYKPES	CPAVRLITLEEEMTKYKPESEELTAERITE	R	L	I	T	K	Y	0	0	0	0	0	0	3	0	0	1	2	1	1	0	0	0	2	0	0	0	0	0	10	0	1205.62	P07237	P07237	317	326			yes	yes	2	0.0035049	125.16	By MS/MS	By MS/MS	By MS/MS
P4HB	Protein disulfide-isomerase	LKAEGSEIR	HCKALAPEYAKAAGKLKAEGSEIRLAKVDA	AKAAGKLKAEGSEIRLAKVDATEESDLAQQ	K	L	K	I	R	L	1	1	0	0	0	0	2	1	0	1	1	1	0	0	0	1	0	0	0	0	0	0	9	1	1001.55	P07237	P07237	70	78			yes	yes	2	0.019828	137.9	None	By MS/MS	By MS/MS
P4HB	Protein disulfide-isomerase	MDSTANEVEAVK	LGETYKDHENIVIAKMDSTANEVEAVKVHS	IAKMDSTANEVEAVKVHSFPTLKFFPASAD	K	M	D	V	K	V	2	0	1	1	0	0	2	0	0	0	0	1	1	0	0	1	1	0	0	2	0	0	12	0	1292.59	P07237	P07237	425	436			yes	yes	2	0.043575	82.494	None	None	By MS/MS
P4HB	Protein disulfide-isomerase	MDSTANEVEAVKVHSFPTLK	LGETYKDHENIVIAKMDSTANEVEAVKVHS	NEVEAVKVHSFPTLKFFPASADRTVIDYNG	K	M	D	L	K	F	2	0	1	1	0	0	2	0	1	0	1	2	1	1	1	2	2	0	0	3	0	0	20	1	2202.1	P07237	P07237	425	444			yes	yes	2;3;4	8.6453e-54	273.07	By MS/MS	By MS/MS	None
P4HB	Protein disulfide-isomerase	NFEDVAFDEK	PEDWDKQPVKVLVGKNFEDVAFDEKKNVFV	VLVGKNFEDVAFDEKKNVFVEFYAPWCGHC	K	N	F	E	K	K	1	0	1	2	0	0	2	0	0	0	0	1	0	2	0	0	0	0	0	1	0	0	10	0	1212.53	P07237	P07237	376	385			yes	yes	1;2	0.0027	192.91	By MS/MS	By MS/MS	By MS/MS
P4HB	Protein disulfide-isomerase	NFEDVAFDEKK	PEDWDKQPVKVLVGKNFEDVAFDEKKNVFV	LVGKNFEDVAFDEKKNVFVEFYAPWCGHCK	K	N	F	K	K	N	1	0	1	2	0	0	2	0	0	0	0	2	0	2	0	0	0	0	0	1	0	0	11	1	1340.62	P07237	P07237	376	386			yes	yes	2;3	1.145e-19	226.09	By matching	By MS/MS	By MS/MS
P4HB	Protein disulfide-isomerase	NGDTASPKEYTAGR	QQYGVRGYPTIKFFRNGDTASPKEYTAGRE	RNGDTASPKEYTAGREADDIVNWLKKRTGP	R	N	G	G	R	E	2	1	1	1	0	0	1	2	0	0	0	1	0	0	1	1	2	0	1	0	0	0	14	1	1465.68	P07237	P07237	107	120			yes	yes	2;3	0.012036	137.4	By MS/MS	By matching	None
P4HB	Protein disulfide-isomerase	NNFEGEVTKENLLDFIK	DKDGVVLFKKFDEGRNNFEGEVTKENLLDF	FEGEVTKENLLDFIKHNQLPLVIEFTEQTA	R	N	N	I	K	H	0	0	3	1	0	0	3	1	0	1	2	2	0	2	0	0	1	0	0	1	0	0	17	1	2009.01	P07237	P07237	214	230			yes	yes	3	0.015453	70.783	None	None	By MS/MS
P4HB	Protein disulfide-isomerase	PESEELTAER	AVRLITLEEEMTKYKPESEELTAERITEFC	MTKYKPESEELTAERITEFCHRFLEGKIKP	K	P	E	E	R	I	1	1	0	0	0	0	4	0	0	0	1	0	0	0	1	1	1	0	0	0	0	0	10	0	1159.54	P07237	P07237	329	338			yes	yes	2	0.026315	172.25	None	None	None
P4HB	Protein disulfide-isomerase	QFLQAAEAIDDIPFGITSNSDVFSK	AVIGFFKDVESDSAKQFLQAAEAIDDIPFG	DIPFGITSNSDVFSKYQLDKDGVVLFKKFD	K	Q	F	S	K	Y	3	0	1	3	0	2	1	1	0	3	1	1	0	3	1	3	1	0	0	1	0	0	25	0	2712.33	P07237	P07237	171	195			yes	yes	3	5.3365e-07	128.51	None	None	None
P4HB	Protein disulfide-isomerase	QLAPIWDK	NVFVEFYAPWCGHCKQLAPIWDKLGETYKD	PWCGHCKQLAPIWDKLGETYKDHENIVIAK	K	Q	L	D	K	L	1	0	0	1	0	1	0	0	0	1	1	1	0	0	1	0	0	1	0	0	0	0	8	0	969.528	P07237	P07237	402	409			yes	yes	2	0.010522	131.03	By matching	By matching	By MS/MS
P4HB	Protein disulfide-isomerase	QLAPIWDKLGETYKDHENIVIAK	NVFVEFYAPWCGHCKQLAPIWDKLGETYKD	LGETYKDHENIVIAKMDSTANEVEAVKVHS	K	Q	L	A	K	M	2	0	1	2	0	1	2	1	1	3	2	3	0	0	1	0	1	1	1	1	0	0	23	2	2680.42	P07237	P07237	402	424			yes	yes	3;4;5	0.00011224	113.05	By matching	None	None
P4HB	Protein disulfide-isomerase	SNFAEALAAHK	ADAPEEEDHVLVLRKSNFAEALAAHKYLLV	VLRKSNFAEALAAHKYLLVEFYAPWCGHCK	K	S	N	H	K	Y	4	0	1	0	0	0	1	0	1	0	1	1	0	1	0	1	0	0	0	0	0	0	11	0	1157.58	P07237	P07237	32	42			yes	yes	2;3	0.00312	154.85	By MS/MS	By MS/MS	By MS/MS
P4HB	Protein disulfide-isomerase	SVSDYDGKLSNFK	FGGEIKTHILLFLPKSVSDYDGKLSNFKTA	PKSVSDYDGKLSNFKTAAESFKGKILFIFI	K	S	V	F	K	T	0	0	1	2	0	0	0	1	0	0	1	2	0	1	0	3	0	0	1	1	0	0	13	1	1458.7	P07237	P07237	264	276			yes	yes	3	0.0056057	122.39	By MS/MS	By matching	By matching
P4HB	Protein disulfide-isomerase	THILLFLPK	FTEQTAPKIFGGEIKTHILLFLPKSVSDYD	FGGEIKTHILLFLPKSVSDYDGKLSNFKTA	K	T	H	P	K	S	0	0	0	0	0	0	0	0	1	1	3	1	0	1	1	0	1	0	0	0	0	0	9	0	1080.67	P07237	P07237	255	263			yes	yes	2;3	0.0024188	176.41	None	None	None
P4HB	Protein disulfide-isomerase	TLDGFKK	PASADRTVIDYNGERTLDGFKKFLESGGQD	VIDYNGERTLDGFKKFLESGGQDGAGDDDD	R	T	L	K	K	F	0	0	0	1	0	0	0	1	0	0	1	2	0	1	0	0	1	0	0	0	0	0	7	1	807.449	P07237	P07237	462	468			yes	yes	2	0.038205	143.02	None	None	By MS/MS
P4HB	Protein disulfide-isomerase	TVIDYNGER	HSFPTLKFFPASADRTVIDYNGERTLDGFK	PASADRTVIDYNGERTLDGFKKFLESGGQD	R	T	V	E	R	T	0	1	1	1	0	0	1	1	0	1	0	0	0	0	0	0	1	0	1	1	0	0	9	0	1065.51	P07237	P07237	453	461			yes	yes	1;2	0.0029873	155.75	By MS/MS	By MS/MS	By MS/MS
P4HB	Protein disulfide-isomerase	VDATEESDLAQQYGVR	AGKLKAEGSEIRLAKVDATEESDLAQQYGV	DATEESDLAQQYGVRGYPTIKFFRNGDTAS	K	V	D	V	R	G	2	1	0	2	0	2	2	1	0	0	1	0	0	0	0	1	1	0	1	2	0	0	16	0	1779.83	P07237	P07237	82	97			yes	yes	2;3	1.2151e-83	383.11	By MS/MS	By MS/MS	By MS/MS
P4HB	Protein disulfide-isomerase	VHSFPTLK	IAKMDSTANEVEAVKVHSFPTLKFFPASAD	NEVEAVKVHSFPTLKFFPASADRTVIDYNG	K	V	H	L	K	F	0	0	0	0	0	0	0	0	1	0	1	1	0	1	1	1	1	0	0	1	0	0	8	0	927.518	P07237	P07237	437	444			yes	yes	2	0.0078337	143.11	By MS/MS	By MS/MS	By matching
P4HB	Protein disulfide-isomerase	VLVGKNFEDVAFDEKK	MSQELPEDWDKQPVKVLVGKNFEDVAFDEK	LVGKNFEDVAFDEKKNVFVEFYAPWCGHCK	K	V	L	K	K	N	1	0	1	2	0	0	2	1	0	0	1	3	0	2	0	0	0	0	0	3	0	0	16	2	1836.96	P07237	P07237	371	386			yes	yes	3	0.0075326	89.911	None	None	None
P4HB	Protein disulfide-isomerase	YKPESEELTAER	CPAVRLITLEEEMTKYKPESEELTAERITE	MTKYKPESEELTAERITEFCHRFLEGKIKP	K	Y	K	E	R	I	1	1	0	0	0	0	4	0	0	0	1	1	0	0	1	1	1	0	1	0	0	0	12	1	1450.69	P07237	P07237	327	338			yes	yes	2;3	1.2418e-06	210.15	By MS/MS	By MS/MS	By MS/MS
SERPINH1	Serpin H1	AATLAER	AAAAAPGTAEKLSPKAATLAERSAGLAFSL	TAEKLSPKAATLAERSAGLAFSLYQAMAKD	K	A	A	E	R	S	3	1	0	0	0	0	1	0	0	0	1	0	0	0	0	0	1	0	0	0	0	0	7	0	730.397	P50454	P50454	40	46			yes	yes	2	0.033284	119.56	None	By MS/MS	By MS/MS
SERPINH1	Serpin H1	AVLSAEQLRDEEVHAGLGELLR	LVSLGGKATTASQAKAVLSAEQLRDEEVHA	LRDEEVHAGLGELLRSLSNSTARNVTWKLG	K	A	V	L	R	S	3	2	0	1	0	1	4	2	1	0	5	0	0	0	0	1	0	0	0	2	0	0	22	1	2404.27	P50454	P50454	95	116			yes	yes	2;3;4	1.4418e-158	315.47	By MS/MS	By MS/MS	By MS/MS
SERPINH1	Serpin H1	DEEVHAGLGELLR	TASQAKAVLSAEQLRDEEVHAGLGELLRSL	LRDEEVHAGLGELLRSLSNSTARNVTWKLG	R	D	E	L	R	S	1	1	0	1	0	0	3	2	1	0	3	0	0	0	0	0	0	0	0	1	0	0	13	0	1436.73	P50454	P50454	104	116			yes	yes	3	0.0026017	99.669	None	None	None
SERPINH1	Serpin H1	DLYLASVFHATAFELDTDGNPFDQDIYGR	IDKNKADLSRMSGKKDLYLASVFHATAFEL	LDTDGNPFDQDIYGREELRSPKLFYADHPF	K	D	L	G	R	E	3	1	1	5	0	1	1	2	1	1	3	0	0	3	1	1	2	0	2	1	0	0	29	0	3289.52	P50454	P50454	345	373			yes	yes	3	8.3753e-09	117.03	By matching	None	By MS/MS
SERPINH1	Serpin H1	DLYLASVFHATAFELDTDGNPFDQDIYGREELR	IDKNKADLSRMSGKKDLYLASVFHATAFEL	GNPFDQDIYGREELRSPKLFYADHPFIFLV	K	D	L	L	R	S	3	2	1	5	0	1	3	2	1	1	4	0	0	3	1	1	2	0	2	1	0	0	33	1	3816.79	P50454	P50454	345	377			yes	yes	3;4	2.2201e-21	152.62	By MS/MS	By MS/MS	By MS/MS
SERPINH1	Serpin H1	DLYLASVFHATAFELDTDGNPFDQDIYGREELRSPK	IDKNKADLSRMSGKKDLYLASVFHATAFEL	FDQDIYGREELRSPKLFYADHPFIFLVRDT	K	D	L	P	K	L	3	2	1	5	0	1	3	2	1	1	4	1	0	3	2	2	2	0	2	1	0	0	36	2	4128.97	P50454	P50454	345	380			yes	yes	4	1.2295e-07	85.745	By matching	None	None
SERPINH1	Serpin H1	DTQSGSLLFIGR	PKLFYADHPFIFLVRDTQSGSLLFIGRLVR	LVRDTQSGSLLFIGRLVRPKGDKMRDEL__	R	D	T	G	R	L	0	1	0	1	0	1	0	2	0	1	2	0	0	1	0	2	1	0	0	0	0	0	12	0	1292.67	P50454	P50454	394	405			yes	yes	1;2	0.00021073	192.64	By matching	By MS/MS	By MS/MS
SERPINH1	Serpin H1	GVVEVTHDLQK	MGKMQKKAVAISLPKGVVEVTHDLQKHLAG	SLPKGVVEVTHDLQKHLAGLGLTEAIDKNK	K	G	V	Q	K	H	0	0	0	1	0	1	1	1	1	0	1	1	0	0	0	0	1	0	0	3	0	0	11	0	1223.65	P50454	P50454	309	319			yes	yes	1;2;3	4.1118e-05	220.39	By MS/MS	By MS/MS	By MS/MS
SERPINH1	Serpin H1	HLAGLGLTEAIDK	SLPKGVVEVTHDLQKHLAGLGLTEAIDKNK	QKHLAGLGLTEAIDKNKADLSRMSGKKDLY	K	H	L	D	K	N	2	0	0	1	0	0	1	2	1	1	3	1	0	0	0	0	1	0	0	0	0	0	13	0	1336.74	P50454	P50454	320	332			yes	yes	2;3	0.00031826	210.08	By matching	By MS/MS	None
SERPINH1	Serpin H1	HLAGLGLTEAIDKNK	SLPKGVVEVTHDLQKHLAGLGLTEAIDKNK	HLAGLGLTEAIDKNKADLSRMSGKKDLYLA	K	H	L	N	K	A	2	0	1	1	0	0	1	2	1	1	3	2	0	0	0	0	1	0	0	0	0	0	15	1	1578.87	P50454	P50454	320	334			yes	yes	2;3	2.9455e-23	326.24	By MS/MS	By MS/MS	By MS/MS
SERPINH1	Serpin H1	HLAGLGLTEAIDKNKADLSR	SLPKGVVEVTHDLQKHLAGLGLTEAIDKNK	GLTEAIDKNKADLSRMSGKKDLYLASVFHA	K	H	L	S	R	M	3	1	1	2	0	0	1	2	1	1	4	2	0	0	0	1	1	0	0	0	0	0	20	2	2121.15	P50454	P50454	320	339			yes	yes	2;3;4	2.6428e-55	281.65	By MS/MS	By MS/MS	None
SERPINH1	Serpin H1	KAVAISLPK	LTKEQLKIWMGKMQKKAVAISLPKGVVEVT	MGKMQKKAVAISLPKGVVEVTHDLQKHLAG	K	K	A	P	K	G	2	0	0	0	0	0	0	0	0	1	1	2	0	0	1	1	0	0	0	1	0	0	9	1	925.596	P50454	P50454	300	308			yes	yes	2	0.0087359	152.06	By MS/MS	By MS/MS	By MS/MS
SERPINH1	Serpin H1	KPAAAAAPGTAEK	SAFCLLEAALAAEVKKPAAAAAPGTAEKLS	VKKPAAAAAPGTAEKLSPKAATLAERSAGL	K	K	P	E	K	L	6	0	0	0	0	0	1	1	0	0	0	2	0	0	2	0	1	0	0	0	0	0	13	1	1181.64	P50454	P50454	23	35			yes	yes	2	2.6284e-13	202	None	None	By MS/MS
SERPINH1	Serpin H1	KPAAAAAPGTAEKLSPK	SAFCLLEAALAAEVKKPAAAAAPGTAEKLS	AAAAAPGTAEKLSPKAATLAERSAGLAFSL	K	K	P	P	K	A	6	0	0	0	0	0	1	1	0	0	1	3	0	0	3	1	1	0	0	0	0	0	17	2	1606.9	P50454	P50454	23	39			yes	yes	2;3	0.00025022	178.99	None	By matching	By matching
SERPINH1	Serpin H1	LFYADHPFIFLVR	FDQDIYGREELRSPKLFYADHPFIFLVRDT	PKLFYADHPFIFLVRDTQSGSLLFIGRLVR	K	L	F	V	R	D	1	1	0	1	0	0	0	0	1	1	2	0	0	3	1	0	0	0	1	1	0	0	13	0	1636.88	P50454	P50454	381	393			yes	yes	2;3	7.4177e-18	255.39	By MS/MS	By MS/MS	By MS/MS
SERPINH1	Serpin H1	LQIVEMPLAHK	HRTGLYNYYDDEKEKLQIVEMPLAHKLSSL	EKEKLQIVEMPLAHKLSSLIILMPHHVEPL	K	L	Q	H	K	L	1	0	0	0	0	1	1	0	1	1	2	1	1	0	1	0	0	0	0	1	0	0	11	0	1277.72	P50454	P50454	253	263			yes	yes	3	0.0076779	94.82	By matching	None	By MS/MS
SERPINH1	Serpin H1	LSSLIILMPHHVEPLER	EKEKLQIVEMPLAHKLSSLIILMPHHVEPL	SLIILMPHHVEPLERLEKLLTKEQLKIWMG	K	L	S	E	R	L	0	1	0	0	0	0	2	0	2	2	4	0	1	0	2	2	0	0	0	1	0	0	17	0	1983.1	P50454	P50454	264	280			yes	yes	2;3;4	0.00028279	123.76	None	By MS/MS	By MS/MS
SERPINH1	Serpin H1	LYGPSSVSFADDFVR	SNSTARNVTWKLGSRLYGPSSVSFADDFVR	LYGPSSVSFADDFVRSSKQHYNCEHSKINF	R	L	Y	V	R	S	1	1	0	2	0	0	0	1	0	0	1	0	0	2	1	3	0	0	1	2	0	0	15	0	1658.79	P50454	P50454	134	148			yes	yes	2	4.3662e-42	298.58	By MS/MS	By MS/MS	By MS/MS
SERPINH1	Serpin H1	QHYNCEHSK	PSSVSFADDFVRSSKQHYNCEHSKINFRDK	FVRSSKQHYNCEHSKINFRDKRSALQSINE	K	Q	H	S	K	I	0	0	1	0	1	1	1	0	2	0	0	1	0	0	0	1	0	0	1	0	0	0	9	0	1201.49	P50454	P50454	152	160			yes	yes	2;3	0.0021864	180.87	None	By MS/MS	By MS/MS
SERPINH1	Serpin H1	SAGLAFSLYQAMAK	TAEKLSPKAATLAERSAGLAFSLYQAMAKD	RSAGLAFSLYQAMAKDQAVENILVSPVVVA	R	S	A	A	K	D	4	0	0	0	0	1	0	1	0	0	2	1	1	1	0	2	0	0	1	0	0	0	14	0	1456.74	P50454	P50454	47	60			yes	yes	1;2	1.5761e-05	178.71	By MS/MS	By MS/MS	By MS/MS
SERPINH1	Serpin H1	SALQSINEWAAQTTDGKLPEVTK	HYNCEHSKINFRDKRSALQSINEWAAQTTD	WAAQTTDGKLPEVTKDVERTDGALLVNAMF	R	S	A	T	K	D	3	0	1	1	0	2	2	1	0	1	2	2	0	0	1	2	3	1	0	1	0	0	23	1	2486.27	P50454	P50454	168	190			yes	yes	2;3	7.038e-13	220.27	By MS/MS	By MS/MS	By matching
SERPINH1	Serpin H1	SALQSINEWAAQTTDGKLPEVTKDVER	HYNCEHSKINFRDKRSALQSINEWAAQTTD	TTDGKLPEVTKDVERTDGALLVNAMFFKPH	R	S	A	E	R	T	3	1	1	2	0	2	3	1	0	1	2	2	0	0	1	2	3	1	0	2	0	0	27	2	2985.5	P50454	P50454	168	194			yes	yes	4	2.6668e-11	157.96	By matching	By matching	By MS/MS
SERPINH1	Serpin H1	SSKQHYNCEHSK	LYGPSSVSFADDFVRSSKQHYNCEHSKINF	FVRSSKQHYNCEHSKINFRDKRSALQSINE	R	S	S	S	K	I	0	0	1	0	1	1	1	0	2	0	0	2	0	0	0	3	0	0	1	0	0	0	12	1	1503.65	P50454	P50454	149	160			yes	yes	2;3;4	0.00077586	197.73	By MS/MS	By MS/MS	By matching
SERPINH1	Serpin H1	SYTVGVMMMHR	FHHKMVDNRGFMVTRSYTVGVMMMHRTGLY	MVTRSYTVGVMMMHRTGLYNYYDDEKEKLQ	R	S	Y	H	R	T	0	1	0	0	0	0	0	1	1	0	0	0	3	0	0	1	1	0	1	2	0	0	11	0	1310.59	P50454	P50454	229	239			yes	yes	2;3	0.0090045	91.087	By MS/MS	By MS/MS	By MS/MS
SERPINH1	Serpin H1	TDGALLVNAMFFKPHWDEK	TTDGKLPEVTKDVERTDGALLVNAMFFKPH	LLVNAMFFKPHWDEKFHHKMVDNRGFMVTR	R	T	D	E	K	F	2	0	1	2	0	0	1	1	1	0	2	2	1	2	1	0	1	1	0	1	0	0	19	1	2218.09	P50454	P50454	195	213			yes	yes	3;4	0.00089685	104.16	By matching	By MS/MS	By MS/MS
SERPINH1	Serpin H1	TDGALLVNAMFFKPHWDEKFHHK	TTDGKLPEVTKDVERTDGALLVNAMFFKPH	AMFFKPHWDEKFHHKMVDNRGFMVTRSYTV	R	T	D	H	K	M	2	0	1	2	0	0	1	1	3	0	2	3	1	3	1	0	1	1	0	1	0	0	23	2	2767.37	P50454	P50454	195	217			yes	yes	4	0.0020482	88	None	None	None
SERPINH1	Serpin H1	TGLYNYYDDEKEK	MVTRSYTVGVMMMHRTGLYNYYDDEKEKLQ	HRTGLYNYYDDEKEKLQIVEMPLAHKLSSL	R	T	G	E	K	L	0	0	1	2	0	0	2	1	0	0	1	2	0	0	0	0	1	0	3	0	0	0	13	1	1636.73	P50454	P50454	240	252			yes	yes	3	0.0075089	76.728	By matching	By matching	By matching
[truncated: 86 more columns]
